# Supplementary material for: Comparative gene expression between two yeast species
Source: BMC Genomics. 2013 Jan 16;14:33. doi: 10.1186/1471-2164-14-33 (PMC3556494; doi:10.1186/1471-2164-14-33)
Supplement: Additional file 1: Table S1 — Global between-species LNS for S. cerevisiae and S. bayanus. Table S1 presents the global LNS for all ortholog pairs in S. cerevisiae and S. bayanus. [file 1471-2164-14-33-S1.xls]

## Sheet: r_values
379.1	YGR280C	PXR1	0.771136
380.1	YGL091C	NBP35	0.380965
386.2	YDR106W	ARP10	0.250068
393.1	YHR135C	YCK1	0.229535
398.2	YGL211W	NCS6	0.693543
402.1	YLR179C	YLR179C	-0.080381
402.2	YLR178C	TFS1	0.77194
409.2	YDR315C	IPK1	0.189073
413.1	YGL215W	CLG1	0.454446
413.2	YGL213C	SKI8	0.130963
414.2	YLR175W	CBF5	0.808977
420.2	YOL070C	YOL070C	0.450211
420.3	YOL071W	EMI5	0.586554
424.1	YOR130C	ORT1	0.274937
426.2	YDL095W	PMT1	0.386254
428.2	YBR274W	CHK1	0.250153
429.2	YML101C	CUE4	0.535631
430.2	YDL103C	QRI1	0.27037
432.2	YHL006C	SHU1	0.306609
435.2	YOR006C	YOR006C	0.655116
435.3	YOR005C	DNL4	0.502419
436.2	YML029W	USA1	0.48972
436.3	YML030W	YML030W	0.638525
437.1	YLR018C	POM34	0.246304
437.2	YLR017W	MEU1	0.738569
437.3	YLR016C	PML1	0.387061
438.3	YNL281W	HCH1	0.444747
438.4	YNL282W	POP3	0.67504
443.2	YKR034W	DAL80	0.0810869
445.2	YDR121W	DPB4	0.570146
445.3	YDR120C	TRM1	0.804142
446.2	YOL005C	RPB11	0.553428
447.2	YHR118C	ORC6	0.536333
447.3	YHR117W	TOM71	0.254319
448.2	YIR018W	YAP5	0.382323
449.2	YOL049W	GSH2	0.199328
449.3	YOL048C	YOL048C	0.736876
449.4	YOL047C	YOL047C	-0.169403
450.2	YDR159W	SAC3	0.298916
450.3	YDR158W	HOM2	0.537987
451.2	YDR335W	MSN5	0.377059
451.3	YDR336W	YDR336W	0.310114
452.3	YOL087C	YOL087C	0.760482
452.4	YOL088C	MPD2	0.402665
453.2	YMR093W	UTP15	0.787298
453.3	YMR092C	AIP1	0.661422
453.4	YMR091C	NPL6	0.179612
453.5	YMR090W	YMR090W	0.728755
454.2	YNL036W	NCE103	0.574827
454.3	YNL037C	IDH1	0.0584378
454.4	YNL038W	GPI15	0.485387
454.5	YNL039W	BDP1	0.23963
455.2	YDL139C	SCM3	0.376126
456.3	YBL018C	POP8	0.741605
457.2	YBR242W	YBR242W	0.740334
457.3	YBR241C	YBR241C	0.579253
457.4	YBR240C	THI2	0.285494
458.1	YHR036W	BRL1	0.45036
458.2	YHR039C	MSC7	0.0370946
458.3	YHR038W	RRF1	0.597034
458.6	YHR040W	BCD1	0.73587
459.2	YLR173W	YLR173W	0.547953
459.3	YLR172C	DPH5	0.69995
459.4	YLR170C	APS1	0.512182
459.5	YLR168C	YLR168C	0.431289
459.6	YLR167W	RPS31	0.681374
459.7	YLR166C	SEC10	0.432297
460.2	YML035C	AMD1	0.36557
460.3	YML034W	SRC1	0.251878
461.2	YDR228C	PCF11	0.0661249
461.3	YDR229W	IVY1	0.60111
461.4	YDR231C	COX20	0.753263
461.5	YDR232W	HEM1	0.52748
461.6	YDR233C	RTN1	0.518392
462.2	YDL098C	SNU23	0.0717253
462.3	YDL099W	BUG1	0.414405
462.4	YDL100C	GET3	0.364664
462.5	YDL101C	DUN1	0.228368
463.2	YLR341W	SPO77	-0.0671173
463.3	YLR340W	RPP0	0.719716
464.2	YPL021W	ECM23	-0.00546793
464.3	YPL020C	ULP1	0.278147
464.4	YPL019C	VTC3	-0.361363
465.2	YNL242W	ATG2	0.646663
466.2	YDR156W	RPA14	0.667342
466.3	YDR155C	CPR1	0.4598
466.4	YDR153C	ENT5	0.374218
466.5	YDR152W	GIR2	0.59146
466.6	YDR151C	CTH1	0.0944302
467.1	YJL103C	YJL103C	0.643065
467.2	YJL104W	PAM16	0.650323
467.3	YJL105W	SET4	-0.0680662
467.4	YJL106W	IME2	0.595858
468.2	YIL027C	KRE27	0.462897
468.3	YIL026C	IRR1	0.293226
468.4	YIL024C	YIL024C	0.577469
468.5	YIL023C	YKE4	0.397488
469.2	YJL053W	PEP8	0.655253
469.3	YJL052W	TDH1	0.566503
469.4	YJL051W	YJL051W	0.482554
470.4	YGR273C	YGR273C	0.124953
470.5	YGR274C	TAF1	0.289478
470.6	YGR275W	RTT102	0.442771
470.7	YGR276C	RNH70	0.429025
470.8	YGR277C	YGR277C	0.303157
470.9	YGR278W	CWC22	0.138259
471.2	YJL049W	YJL049W	0.478592
471.3	YJL048C	UBX6	0.718528
471.4	YJL047C	RTT101	0.360253
471.7	YFR035C	YFR035C	-0.200363
472.2	YNR074C	AIF1	0.130446
473.1	YKR027W	BCH2	0.00689054
473.2	YKR028W	SAP190	0.292978
473.3	YKR029C	SET3	0.406288
473.4	YKR030W	GMH1	0.356926
474.2	YPR145W	ASN1	0.440444
474.3	YPR147C	YPR147C	-0.174804
474.4	YPR148C	YPR148C	0.400437
474.5	YPR149W	NCE102	0.680871
474.6	YPR151C	SUE1	0.70313
474.7	YPR152C	YPR152C	0.291669
475.2	YPR143W	RRP15	0.738149
475.3	YPR141C	KAR3	0.110614
475.4	YPR140W	TAZ1	0.577527
475.5	YPR139C	VPS66	0.434752
475.6	YPR138C	MEP3	0.213425
475.7	YPR137W	RRP9	0.748903
476.1	YDR342C	HXT7	0.561653
476.3	YDR341C	YDR341C	0.701533
476.4	YDR339C	FCF1	0.797068
476.5	YDR338C	YDR338C	0.553331
477.1	YPL232W	SSO1	0.339454
477.2	YPL231W	FAS2	0.600377
477.3	YPL230W	USV1	0.15208
477.4	YPL229W	YPL229W	0.534488
477.5	YPL228W	CET1	0.338866
477.6	YPL227C	ALG5	0.601979
478.2	YER163C	YER163C	0.512565
478.3	YER164W	CHD1	0.571801
478.4	YER165W	PAB1	0.684995
480.2	YOR176W	HEM15	0.300849
480.3	YOR175C	ALE1	0.0967488
480.4	YOR174W	MED4	0.271536
480.6	YOR172W	YRM1	0.421212
480.7	YOR171C	LCB4	0.295642
481.2	YLR107W	REX3	0.141877
481.5	YLR108C	YLR108C	0.214032
481.6	YLR109W	AHP1	0.471334
481.7	YLR110C	CCW12	0.565434
482.2	YOR003W	YSP3	0.610376
482.3	YOR002W	ALG6	0.381013
482.4	YOR001W	RRP6	0.770113
482.5	YOL001W	PHO80	0.29371
482.6	YOL002C	IZH2	0.370242
482.7	YOL003C	PFA4	0.129305
483.1	YMR175W	SIP18	0.575592
483.2	YMR174C	PAI3	0.698813
483.3	YMR173W	DDR48	0.736481
483.4	YMR172W	HOT1	0.362481
483.5	YMR171C	YMR171C	0.384543
483.6	YMR170C	ALD2	0.731711
483.7	YMR169C	ALD3	0.718216
483.8	YMR168C	CEP3	-0.186625
484.10	YDR317W	HIM1	0.254775
484.3	YDR322C-A	TIM11	0.531581
484.4	YDR322W	MRPL35	0.423785
484.5	YDR321W	ASP1	0.742013
484.6	YDR320C-A	DAD4	0.112954
484.7	YDR320C	SWA2	-0.100882
484.8	YDR319C	YDR319C	-0.213515
484.9	YDR318W	MCM21	0.0449315
485.2	YNL278W	CAF120	0.352267
485.3	YNL277W	MET2	0.0473976
485.4	YNL275W	BOR1	0.0838328
485.5	YNL274C	GOR1	0.75996
486.1	YBR231C	SWC5	0.0386621
486.2	YBR233W	PBP2	-0.0392966
486.3	YBR233W-A	DAD3	-0.0405637
486.4	YBR234C	ARC40	0.474599
486.5	YBR235W	YBR235W	0.383037
486.6	YBR236C	ABD1	0.160166
486.7	YBR237W	PRP5	0.256029
487.1	YNL116W	DMA2	0.380498
487.2	YNL115C	YNL115C	0.661468
487.3	YNL113W	RPC19	0.758891
487.4	YNL112W	DBP2	0.693506
487.6	YNL111C	CYB5	0.687265
487.7	YNL110C	NOP15	0.779725
487.8	YNL108C	YNL108C	0.501143
487.9	YNL107W	YAF9	0.410287
488.1	YKL087C	CYT2	0.59758
488.2	YKL088W	YKL088W	0.0616064
488.3	YKL089W	MIF2	0.355049
488.4	YKL090W	CUE2	0.229548
488.5	YKL091C	YKL091C	0.74255
488.6	YKL092C	BUD2	0.18273
489.2	YNL124W	NAF1	0.551015
489.3	YNL123W	NMA111	0.691682
489.4	YNL122C	YNL122C	0.582544
489.5	YNL121C	TOM70	0.555281
489.6	YNL119W	NCS2	0.735962
489.7	YNL118C	DCP2	0.104137
489.8	YNL117W	MLS1	0.432909
490.2	YGL111W	NSA1	0.804897
490.3	YGL112C	TAF6	0.00898996
490.4	YGL113W	SLD3	0.112707
490.5	YGL114W	YGL114W	0.296896
490.6	YGL115W	SNF4	0.347363
491.2	YKL077W	YKL077W	0.358312
491.3	YKL078W	DHR2	0.731861
491.4	YKL079W	SMY1	0.288891
491.5	YKL080W	VMA5	0.249382
491.6	YKL081W	TEF4	0.74599
491.7	YKL082C	RRP14	0.683351
491.8	YKL084W	HOT13	0.295435
491.9	YKL085W	MDH1	0.665459
492.1	YGR143W	SKN1	0.687082
492.2	YGR142W	BTN2	0.556864
492.3	YGR141W	VPS62	0.6242
492.4	YGR140W	CBF2	0.523621
494.10	YOR216C	RUD3	0.278446
494.2	YOR208W	PTP2	0.467044
494.3	YOR209C	NPT1	0.322859
494.4	YOR210W	RPB10	0.721115
494.5	YOR211C	MGM1	0.405707
494.6	YOR212W	STE4	0.620416
494.7	YOR213C	SAS5	0.321153
494.8	YOR214C	YOR214C	0.0699525
494.9	YOR215C	YOR215C	0.716286
495.10	YGR135W	PRE9	0.471668
495.11	YGR136W	LSB1	0.591715
495.2	YGR127W	YGR127W	0.670834
495.3	YGR128C	UTP8	0.799524
495.4	YGR129W	SYF2	0.456504
495.5	YGR130C	YGR130C	0.660839
495.6	YGR131W	YGR131W	0.478825
495.7	YGR132C	PHB1	0.553824
495.8	YGR133W	PEX4	0.406911
495.9	YGR134W	CAF130	0.494091
496.2	YOL100W	PKH2	0.526664
496.3	YOL101C	IZH4	0.310139
496.4	YOL102C	TPT1	0.420944
496.5	YOL103W	ITR2	0.388108
496.6	YOL104C	NDJ1	0.245441
497.1	YDR243C	PRP28	0.446718
497.2	YDR242W	AMD2	0.528665
497.3	YDR240C	SNU56	0.442606
497.4	YDR239C	YDR239C	-0.105806
497.5	YDR238C	SEC26	0.502727
497.6	YDR237W	MRPL7	0.513309
497.7	YDR236C	FMN1	0.503726
497.8	YDR235W	PRP42	0.345565
498.2	YKL203C	TOR2	0.406616
499.10	YGR010W	NMA2	0.485084
499.2	YGR020C	VMA7	0.5925
499.3	YGR019W	UGA1	0.750548
499.4	YGR017W	YGR017W	0.266312
499.5	YGR016W	YGR016W	0.431734
499.6	YGR015C	YGR015C	0.153938
499.7	YGR014W	MSB2	0.578298
499.8	YGR013W	SNU71	0.389587
499.9	YGR012W	YGR012W	0.317089
500.2	YJR034W	PET191	0.636674
500.3	YJR033C	RAV1	0.567623
500.4	YJR032W	CPR7	0.686082
500.5	YJR031C	GEA1	0.434314
500.6	YJR030C	YJR030C	0.54291
500.7	YJR025C	BNA1	0.00837076
501.11	YDL137W	ARF2	0.436487
501.2	YDL129W	YDL129W	0.380391
501.4	YDL130W-A	STF1	0.727664
501.5	YDL131W	LYS21	0.368288
501.6	YDL132W	CDC53	0.549912
501.7	YDL133W	YDL133W	0.384207
501.8	YDL134C	PPH21	0.117755
501.9	YDL135C	RDI1	0.354574
502.2	YOL090W	MSH2	0.499301
502.3	YOL091W	SPO21	0.0252099
502.4	YOL092W	YOL092W	0.573176
502.5	YOL093W	TRM10	0.763699
502.6	YOL094C	RFC4	0.709087
502.7	YOL095C	HMI1	0.199922
502.8	YOL096C	COQ3	0.666673
502.9	YOL097C	WRS1	0.755359
503.10	YDR118W	APC4	0.158802
503.1	YDR107C	YDR107C	0.570933
503.2	YDR108W	GSG1	0.179718
503.3	YDR109C	YDR109C	0.00506871
503.4	YDR110W	FOB1	0.777739
503.5	YDR111C	ALT2	0.218348
503.6	YDR113C	PDS1	0.475922
503.7	YDR115W	YDR115W	0.530262
503.8	YDR116C	MRPL1	0.459785
503.9	YDR117C	TMA64	0.384846
504.10	YLR186W	EMG1	0.733262
504.12	YLR183C	TOS4	0.678647
504.13	YLR182W	SWI6	0.371552
504.2	YLR194C	YLR194C	0.439072
504.3	YLR193C	UPS1	0.375181
504.4	YLR192C	HCR1	0.622733
504.5	YLR191W	PEX13	0.166311
504.6	YLR190W	MMR1	0.440228
504.7	YLR189C	ATG26	0.5914
504.8	YLR188W	MDL1	0.444125
504.9	YLR187W	SKG3	0.392411
505.2	YNL098C	RAS2	0.550743
505.3	YNL099C	OCA1	0.0305685
505.4	YNL100W	YNL100W	0.618323
505.5	YNL101W	AVT4	0.448655
505.6	YNL102W	POL1	0.623916
505.7	YNL103W	MET4	0.304982
505.8	YNL104C	LEU4	0.427655
506.2	YAR042W	SWH1	0.352655
507.2	YDR104C	SPO71	0.63231
507.3	YDR103W	STE5	0.283208
507.4	YDR101C	ARX1	0.790703
507.5	YDR100W	TVP15	0.625182
507.6	YDR099W	BMH2	0.501033
507.7	YDR098C	GRX3	0.443508
507.8	YDR097C	MSH6	0.558342
508.10	YHL018W	YHL018W	0.40214
508.11	YHL017W	YHL017W	0.30094
508.2	YHL026C	YHL026C	0.512572
508.3	YHL025W	SNF6	0.114612
508.4	YHL024W	RIM4	0.693036
508.5	YHL023C	RMD11	0.103446
508.6	YHL022C	SPO11	0.440114
508.7	YHL021C	YHL021C	0.812822
508.8	YHL020C	OPI1	0.242684
508.9	YHL019C	APM2	0.580227
509.2	YDR325W	YCG1	0.553076
509.3	YDR326C	YSP2	0.551128
509.4	YDR328C	SKP1	0.497801
509.5	YDR329C	PEX3	0.700406
509.6	YDR330W	UBX5	0.706934
509.7	YDR331W	GPI8	0.414142
509.8	YDR332W	YDR332W	0.506977
509.9	YDR333C	YDR333C	0.173198
510.2	YNL284C	MRPL10	0.51767
510.3	YML045W	YML045W	-0.181164
510.4	YNL286W	CUS2	0.490787
510.5	YNL287W	SEC21	0.437142
510.6	YNL288W	CAF40	0.341852
510.7	YNL289W	PCL1	0.130297
512.10	YHR140W	YHR140W	0.686826
512.11	YHR139C	SPS100	0.427323
512.12	YHR138C	YHR138C	0.720947
512.13	YHR137W	ARO9	0.551311
512.2	YHR147C	MRPL6	0.488818
512.4	YHR146W	CRP1	0.19577
512.5	YHR144C	DCD1	0.627257
512.6	YHR143W-A	RPC10	0.715308
512.7	YHR143W	DSE2	0.127322
512.8	YHR142W	CHS7	0.438523
513.10	YHL007C	STE20	0.575443
513.2	YHL015W	RPS20	0.726511
513.3	YHL014C	YLF2	0.350299
513.4	YHL013C	OTU2	0.652201
513.5	YHL012W	YHL012W	0.39432
513.6	YHL011C	PRS3	0.745019
513.7	YHL010C	YHL010C	0.577581
513.8	YHL009C	YAP3	0.261674
513.9	YHL008C	YHL008C	0.410205
514.11	YHR122W	YHR122W	0.290184
514.12	YHR121W	LSM12	0.547787
514.13	YHR120W	MSH1	0.244211
514.2	YHR132W-A	YHR132W-A	0.135422
514.3	YHR132C	ECM14	0.0402948
514.4	YHR131C	YHR131C	0.297621
514.5	YHR129C	ARP1	0.481558
514.7	YHR127W	YHR127W	-0.33969
514.9	YHR124W	NDT80	-0.11522
515.10	YPL015C	HST2	-0.0172015
515.11	YPL016W	SWI1	0.202833
515.12	YPL017C	YPL017C	0.554411
515.2	YPL007C	TFC8	0.151793
515.3	YPL008W	CHL1	0.153633
515.4	YPL009C	YPL009C	-0.0508361
515.5	YPL010W	RET3	0.476709
515.6	YPL011C	TAF3	0.220283
515.7	YPL012W	RRP12	0.689353
515.8	YPL013C	MRPS16	0.627591
515.9	YPL014W	YPL014W	0.465648
516.10	YDR226W	ADK1	0.616919
516.1	YDR216W	ADR1	0.693662
516.2	YDR217C	RAD9	0.383946
516.3	YDR218C	SPR28	0.129037
516.4	YDR219C	MFB1	0.523892
516.5	YDR221W	GTB1	0.264604
516.6	YDR222W	YDR222W	0.1416
516.7	YDR223W	CRF1	0.558801
517.1	YNR047W	YNR047W	0.568704
517.2	YNR048W	YNR048W	0.0250163
517.3	YNR049C	MSO1	0.478223
517.4	YNR050C	LYS9	0.321112
517.5	YNR051C	BRE5	0.468499
517.6	YNR052C	POP2	-0.0821094
517.7	YNR053C	NOG2	0.747621
517.8	YNR054C	ESF2	0.75132
518.10	YKR045C	YKR045C	-0.124179
518.11	YKR046C	PET10	0.593959
518.12	YKR048C	NAP1	0.317085
518.13	YKR049C	FMP46	0.74277
518.14	YKR050W	TRK2	0.309
518.15	YKR051W	YKR051W	0.45368
518.16	YKR052C	MRS4	0.61146
518.2	YKR036C	CAF4	0.488823
518.3	YKR037C	SPC34	0.0434339
518.4	YKR038C	KAE1	0.337472
518.5	YKR039W	GAP1	0.500667
518.6	YKR041W	YKR041W	0.404269
518.8	YKR043C	YKR043C	0.636369
518.9	YKR044W	UIP5	0.50995
519.10	YPR074C	TKL1	0.529894
519.11	YPR075C	OPY2	-0.120559
519.12	YPR078C	YPR078C	0.0952472
519.13	YPR079W	MRL1	0.604996
519.1	YPR065W	ROX1	0.157671
519.2	YPR066W	UBA3	-0.358415
519.3	YPR067W	ISA2	0.3835
519.4	YPR068C	HOS1	0.226697
519.5	YPR069C	SPE3	0.663103
519.6	YPR070W	MED1	0.378114
519.8	YPR072W	NOT5	0.335459
519.9	YPR073C	LTP1	0.51686
520.10	YPL116W	HOS3	0.290324
520.11	YPL115C	BEM3	0.40423
520.12	YPL113C	YPL113C	0.546166
520.13	YPL112C	PEX25	-0.302233
520.14	YPL111W	CAR1	0.323866
520.2	YPL124W	SPC29	0.491363
520.3	YPL123C	RNY1	0.783632
520.4	YPL122C	TFB2	0.075122
520.5	YPL121C	MEI5	0.0269453
520.6	YPL120W	VPS30	0.306333
520.7	YPL119C	DBP1	0.524706
520.8	YPL118W	MRP51	0.555084
520.9	YPL117C	IDI1	0.62709
521.10	YPL048W	CAM1	0.494548
521.11	YPL047W	SGF11	0.186254
521.12	YPL046C	ELC1	0.462337
521.13	YPL045W	VPS16	0.135044
521.14	YPL043W	NOP4	0.834743
521.2	YPL057C	SUR1	0.397984
521.3	YPL055C	LGE1	0.335713
521.4	YPL054W	LEE1	0.697382
521.5	YPL053C	KTR6	-0.00280044
521.6	YPL052W	OAZ1	0.0887584
521.7	YPL051W	ARL3	0.495467
521.8	YPL050C	MNN9	0.704584
521.9	YPL049C	DIG1	0.21557
522.10	YDR164C	SEC1	0.286224
522.11	YDR163W	CWC15	0.47928
522.12	YDR162C	NBP2	0.417239
522.13	YDR161W	YDR161W	0.76005
522.2	YDR172W	SUP35	0.638741
522.3	YDR171W	HSP42	0.760206
522.4	YDR170C	SEC7	0.426164
522.5	YDR169C	STB3	0.608849
522.6	YDR168W	CDC37	0.402148
522.7	YDR167W	TAF10	0.326604
522.8	YDR166C	SEC5	0.295335
522.9	YDR165W	TRM82	0.81372
523.10	YBR014C	GRX7	0.587438
523.11	YBR011C	IPP1	0.311136
523.13	YBR009C	HHF1	0.55579
523.14	YBR007C	DSF2	0.344192
523.2	YBR022W	POA1	0.473684
523.3	YBR021W	FUR4	0.495728
523.4	YBR020W	GAL1	0.341164
523.5	YBR019C	GAL10	0.346184
523.6	YBR018C	GAL7	0.547829
523.7	YBR017C	KAP104	0.604828
523.8	YBR016W	YBR016W	0.179913
523.9	YBR015C	MNN2	0.479054
524.2	YGR270W	YTA7	0.333871
524.3	YGR268C	HUA1	0.737578
524.4	YGR267C	FOL2	0.198642
524.5	YGR266W	YGR266W	0.42867
524.6	YGR264C	MES1	0.557507
524.7	YGR263C	SAY1	0.124545
524.8	YGR262C	BUD32	0.640321
524.9	YGR261C	APL6	0.188601
525.10	YDR302W	GPI11	0.565967
525.2	YDR310C	SUM1	0.547542
525.3	YDR309C	GIC2	0.334505
525.4	YDR308C	SRB7	0.410584
525.5	YDR307W	YDR307W	0.362094
525.6	YDR306C	YDR306C	0.283517
525.8	YDR304C	CPR5	0.348241
525.9	YDR303C	RSC3	-0.010053
526.4	YHR175W	CTR2	0.314889
526.8	YHR178W	STB5	0.298336
526.9	YHR179W	OYE2	0.215613
527.10	YIL040W	APQ12	0.5507
527.11	YIL041W	GVP36	0.270713
527.12	YIL042C	PKP1	0.653152
527.14	YIL044C	AGE2	0.116153
527.2	YIL031W	ULP2	0.471107
527.3	YIL033C	BCY1	0.413041
527.4	YIL034C	CAP2	0.556018
527.5	YIL035C	CKA1	0.513178
527.6	YIL036W	CST6	0.713281
527.7	YIL037C	PRM2	0.246039
527.8	YIL038C	NOT3	0.438166
527.9	YIL039W	TED1	0.00736319
528.10	YLR146C	SPE4	0.757184
528.11	YLR145W	RMP1	0.369742
528.12	YLR144C	ACF2	0.515199
528.13	YLR143W	YLR143W	0.643083
528.14	YLR142W	PUT1	0.339715
528.2	YLR154C	RNH203	-0.0674471
528.3	YLR153C	ACS2	0.394836
528.4	YLR152C	YLR152C	0.48907
528.5	YLR151C	PCD1	0.459025
528.6	YLR150W	STM1	0.653059
528.7	YLR149C	YLR149C	0.752534
528.8	YLR148W	PEP3	0.506136
528.9	YLR147C	SMD3	0.538009
529.10	YML019W	OST6	0.313043
529.11	YML018C	YML018C	0.751516
529.12	YML017W	PSP2	0.289364
529.13	YML016C	PPZ1	0.122719
529.14	YML015C	TAF11	0.578084
529.15	YML014W	TRM9	0.637649
529.16	YML013W	UBX2	0.588393
529.17	YML012W	ERV25	0.392582
529.2	YML027W	YOX1	0.387114
529.6	YML023C	NSE5	0.554654
529.7	YML022W	APT1	0.759914
529.8	YML021C	UNG1	0.458882
529.9	YML020W	YML020W	0.420187
530.10	YDR380W	ARO10	0.580567
530.11	YDR379C-A	YDR379C-A	0.117932
530.12	YDR379W	RGA2	0.437389
530.14	YDR377W	ATP17	0.490426
530.15	YDR376W	ARH1	0.231477
530.2	YDR387C	YDR387C	0.729376
530.3	YDR386W	MUS81	0.000525516
530.4	YDR385W	EFT2	0.695024
530.5	YDR384C	ATO3	0.604534
530.6	YDR383C	NKP1	0.484501
530.7	YDR382W	RPP2B	0.728512
532.10	YDR014W	RAD61	0.198102
532.11	YPL279C	YPL279C	-0.124234
532.12	YDR016C	DAD1	0.526558
532.13	YDR017C	KCS1	0.360377
532.14	YDR018C	YDR018C	0.100499
532.2	YBR024W	SCO2	0.626373
532.3	YBR025C	OLA1	0.636735
532.4	YBR026C	ETR1	0.672496
532.5	YBR028C	YBR028C	0.531929
532.6	YBR029C	CDS1	0.558144
532.7	YBR030W	YBR030W	0.621103
532.9	YDR013W	PSF1	0.511776
533.2	YDL234C	GYP7	0.700273
533.3	YDL235C	YPD1	0.543054
533.4	YDL236W	PHO13	0.43504
533.5	YDL237W	YDL237W	0.510694
533.6	YDL238C	GUD1	0.73465
533.8	YDL240W	LRG1	0.319838
533.9	YDL241W	YDL241W	0.492406
534.10	YGR187C	HGH1	0.797432
534.11	YGR186W	TFG1	0.14876
534.12	YGR185C	TYS1	0.67627
534.2	YGR196C	FYV8	0.477435
534.3	YGR195W	SKI6	0.651955
534.4	YGR194C	XKS1	0.780358
534.5	YGR193C	PDX1	0.420208
534.7	YGR191W	HIP1	0.205663
534.8	YGR189C	CRH1	0.218287
534.9	YGR188C	BUB1	0.226118
535.10	YDL219W	DTD1	0.669501
535.11	YDL220C	CDC13	0.356322
535.12	YDL222C	FMP45	0.456287
535.2	YDL211C	YDL211C	0.503939
535.3	YDL212W	SHR3	0.620601
535.4	YDL213C	NOP6	0.72627
535.5	YDL214C	PRR2	0.559662
535.6	YDL215C	GDH2	0.730782
535.7	YDL216C	RRI1	0.440066
535.8	YDL217C	TIM22	0.184734
535.9	YDL218W	YDL218W	0.519713
536.10	YIR012W	SQT1	0.76219
536.11	YIR013C	GAT4	0.00236307
536.13	YIR015W	RPR2	-0.0541325
536.2	YIR004W	DJP1	0.285403
536.3	YIR005W	IST3	0.527993
536.4	YIR006C	PAN1	0.536534
536.5	YIR007W	YIR007W	0.598754
536.6	YIR008C	PRI1	0.259103
536.7	YIR009W	MSL1	0.0996896
536.8	YIR010W	DSN1	0.423713
536.9	YIR011C	STS1	0.13673
537.10	YHR079C	IRE1	0.202178
537.11	YHR080C	YHR080C	0.629782
537.12	YHR081W	LRP1	0.50787
537.2	YHR072W	ERG7	0.564851
537.3	YHR072W-A	NOP10	0.335103
537.4	YHR073W	OSH3	0.146264
537.5	YHR074W	QNS1	0.145457
537.6	YHR075C	PPE1	0.65017
537.7	YHR076W	PTC7	0.387081
537.8	YHR077C	NMD2	0.33524
537.9	YHR078W	YHR078W	0.38649
538.2	YDL231C	BRE4	0.112654
538.3	YDL230W	PTP1	0.535086
538.4	YDL229W	SSB1	0.620275
538.5	YDL227C	HO	0.390397
538.6	YDL226C	GCS1	0.211856
538.7	YDL225W	SHS1	0.503492
539.2	YGR282C	BGL2	0.310851
539.3	YGR283C	YGR283C	0.780469
539.4	YGR284C	ERV29	0.556929
539.5	YGR285C	ZUO1	0.75571
539.6	YGR286C	BIO2	0.483725
540.10	YNL132W	KRE33	0.789573
540.11	YNL131W	TOM22	0.467503
540.13	YNL129W	NRK1	0.514353
540.14	YNL128W	TEP1	-0.140753
540.15	YNL127W	FAR11	0.598595
540.16	YNL126W	SPC98	0.467739
540.2	YNL141W	AAH1	0.80267
540.3	YNL139C	RLR1	0.552022
540.4	YNL138W	SRV2	0.233135
540.5	YNL137C	NAM9	0.381615
540.6	YNL136W	EAF7	0.349922
540.7	YNL135C	FPR1	0.556812
540.8	YNL134C	YNL134C	0.70836
540.9	YNL133C	FYV6	0.339484
541.1	YOL084W	PHM7	0.666525
541.2	YOL083W	YOL083W	0.763683
541.3	YOL082W	ATG19	0.708572
541.4	YOL081W	IRA2	0.3258
541.5	YOL080C	REX4	0.81397
541.6	YOL078W	AVO1	0.405675
541.7	YOL077W-A	ATP19	0.209092
541.8	YOL077C	BRX1	0.808572
541.9	YOL076W	MDM20	0.597853
542.10	YDL014W	NOP1	0.783941
542.11	YDL013W	SLX5	0.254047
542.13	YDL010W	GRX6	0.587678
542.14	YDL008W	APC11	0.432569
542.2	YDL022W	GPD1	0.68993
542.3	YDL021W	GPM2	0.706678
542.4	YDL020C	RPN4	0.503021
542.5	YDL019C	OSH2	0.657281
542.6	YAR035W	YAT1	0.226583
542.7	YDL018C	ERP3	0.315401
542.8	YDL017W	CDC7	0.220937
542.9	YDL015C	TSC13	0.442726
543.10	YML112W	CTK3	0.331409
543.11	YML113W	DAT1	0.656359
543.1	YML103C	NUP188	0.379247
543.2	YML104C	MDM1	0.406286
543.3	YML105C	SEC65	0.541367
543.4	YML106W	URA5	0.736617
543.6	YML108W	YML108W	0.749273
543.7	YML109W	ZDS2	0.379728
543.8	YML110C	COQ5	0.399994
543.9	YML111W	BUL2	0.458269
544.10	YOR296W	YOR296W	0.154139
544.11	YOR297C	TIM18	0.405852
544.12	YOR298W	MUM3	-0.0392835
544.13	YOR298C-A	MBF1	0.465849
544.14	YOR299W	BUD7	-0.0133722
544.15	YOR301W	RAX1	0.547918
544.2	YOR288C	MPD1	0.58544
544.3	YOR289W	YOR289W	0.754
544.4	YOR290C	SNF2	0.488991
544.5	YOR291W	YOR291W	0.00830895
544.6	YOR292C	YOR292C	0.754122
544.8	YOR294W	RRS1	0.774878
544.9	YOR295W	UAF30	0.691027
545.14	YLR364W	YLR364W	0.41728
545.15	YLR363W-A	YLR363W-A	0.24225
545.16	YLR363C	NMD4	0.246245
545.2	YLR375W	STP3	0.507492
545.4	YLR373C	VID22	-0.0561421
545.5	YLR372W	SUR4	0.761928
545.6	YLR371W	ROM2	0.440652
545.7	YLR370C	ARC18	0.581267
545.8	YLR369W	SSQ1	0.584754
545.9	YLR368W	MDM30	0.302306
546.10	YJL117W	PHO86	-0.125094
546.11	YJL118W	YJL118W	0.509377
546.12	YJL121C	RPE1	0.677442
546.13	YJL122W	ALB1	0.755273
546.14	YJL123C	YJL123C	0.354977
546.15	YJL124C	LSM1	0.581332
546.2	YJL108C	PRM10	0.354757
546.3	YJL109C	UTP10	0.739786
546.4	YJL110C	GZF3	0.0858577
546.5	YJL111W	CCT7	0.604411
546.6	YJL112W	MDV1	0.312424
546.8	YJL115W	ASF1	0.690469
546.9	YJL116C	NCA3	0.483723
547.2	YNR069C	BSC5	0.539339
547.4	YNR067C	DSE4	0.491241
547.5	YNR064C	YNR064C	0.273223
547.6	YNR063W	YNR063W	0.278853
547.7	YNR062C	YNR062C	0.0687236
548.10	YKR060W	UTP30	0.761866
548.12	YKR058W	GLG1	0.674983
548.14	YKR056W	TRM2	0.78979
548.15	YKR055W	RHO4	0.1385
548.2	YKR068C	BET3	0.263784
548.3	YKR067W	GPT2	0.788462
548.4	YKR066C	CCP1	0.281401
548.5	YKR065C	PAM17	0.462217
548.6	YKR064W	OAF3	0.0756775
548.7	YKR063C	LAS1	0.639249
548.8	YKR062W	TFA2	0.30653
548.9	YKR061W	KTR2	0.0899341
549.10	YDR395W	SXM1	0.496494
549.11	YDR394W	RPT3	0.392863
549.12	YDR393W	SHE9	0.0852654
549.13	YDR392W	SPT3	0.551751
549.14	YDR391C	YDR391C	0.490073
549.15	YDR390C	UBA2	0.0202918
549.16	YDR389W	SAC7	0.163688
549.2	YDR405W	MRP20	0.498053
549.3	YDR404C	RPB7	0.537247
549.4	YDR403W	DIT1	0.0461884
549.5	YDR402C	DIT2	-0.174517
549.6	YDR400W	URH1	0.296621
549.7	YDR399W	HPT1	0.787515
549.8	YDR398W	UTP5	0.730832
549.9	YDR397C	NCB2	0.628444
550.10	YOL061W	PRS5	0.662619
550.11	YOL062C	APM4	0.234279
550.12	YOL063C	CRT10	0.446846
550.13	YOL064C	MET22	0.276407
550.14	YOL065C	INP54	0.709727
550.15	YOL066C	RIB2	0.183975
550.16	YOL067C	RTG1	0.439046
550.17	YOL068C	HST1	-0.0328248
550.1	YOL052C-A	DDR2	-0.364829
550.3	YOL054W	PSH1	0.407908
550.4	YOL055C	THI20	0.400042
550.5	YOL056W	GPM3	0.472093
550.6	YOL057W	YOL057W	0.120201
550.7	YOL058W	ARG1	0.164077
550.8	YOL059W	GPD2	0.371449
550.9	YOL060C	MAM3	0.465398
551.10	YPL032C	SVL3	0.519028
551.11	YPL033C	YPL033C	0.264222
551.12	YPL034W	YPL034W	0.443016
551.13	YPL036W	PMA2	0.476831
551.14	YPL037C	EGD1	0.652955
551.15	YPL038W	MET31	0.706921
551.16	YPL039W	YPL039W	0.263767
551.17	YPL040C	ISM1	0.0943127
551.18	YPL041C	YPL041C	0.222732
551.2	YPL023C	MET12	0.367605
551.3	YPL024W	RMI1	0.327978
551.4	YPL026C	SKS1	0.248516
551.5	YPL027W	SMA1	0.353509
551.6	YPL028W	ERG10	0.530932
551.7	YPL029W	SUV3	0.5438
551.8	YPL030W	YPL030W	0.759867
552.10	YHR106W	TRR2	0.594367
552.11	YHR105W	YPT35	0.396788
552.12	YHR104W	GRE3	0.766474
552.13	YHR103W	SBE22	0.151462
552.14	YHR102W	KIC1	0.400676
552.16	YHR100C	YHR100C	0.0510071
552.1	YHR115C	DMA1	0.277893
552.2	YHR114W	BZZ1	0.382958
552.3	YHR113W	YHR113W	0.638828
552.4	YHR112C	YHR112C	0.336455
552.5	YHR111W	UBA4	-0.00794674
552.6	YHR110W	ERP5	0.368524
552.7	YHR109W	CTM1	0.391521
552.8	YHR108W	GGA2	0.316246
552.9	YHR107C	CDC12	0.34522
554.10	YDL040C	NAT1	0.369
554.11	YDL039C	PRM7	0.554854
554.13	YDL036C	PUS9	0.510319
554.14	YDL035C	GPR1	0.124374
554.15	YDL033C	SLM3	0.221234
554.16	YDL031W	DBP10	0.762332
554.17	YDL030W	PRP9	0.220265
554.19	YDL028C	MPS1	0.339298
554.1	YDL048C	STP4	0.507353
554.3	YDL047W	SIT4	0.313542
554.4	YDL046W	NPC2	0.624983
554.5	YDL045W-A	MRP10	0.547444
554.6	YDL045C	FAD1	0.522177
554.7	YDL044C	MTF2	0.412722
554.8	YDL043C	PRP11	0.266864
554.9	YDL042C	SIR2	0.36737
555.10	YML050W	YML050W	0.514416
555.11	YML051W	GAL80	0.274374
555.12	YML052W	SUR7	0.54734
555.13	YML053C	YML053C	0.25347
555.14	YML054C	CYB2	0.74054
555.15	YML055W	SPC2	0.47128
555.17	YML057W	CMP2	0.349003
555.1	YML037C	YML037C	0.483249
555.2	YML038C	YMD8	0.270455
555.3	YML041C	VPS71	0.406615
555.4	YML042W	CAT2	0.597256
555.5	YML043C	RRN11	0.73617
555.6	YML046W	PRP39	0.58457
555.7	YML047C	PRM6	0.185879
555.8	YML048W	GSF2	0.306348
556.11	YMR080C	NAM7	0.491337
556.12	YMR081C	ISF1	0.666893
556.13	YMR083W	ADH3	0.057485
556.15	YMR086W	YMR086W	0.402392
556.16	YMR087W	YMR087W	0.600068
556.17	YMR088C	VBA1	0.245054
556.2	YMR071C	TVP18	0.392935
556.3	YMR072W	ABF2	0.530384
556.4	YMR073C	YMR073C	0.44618
556.5	YMR074C	YMR074C	0.58654
556.6	YMR075W	RCO1	0.464138
556.7	YMR076C	PDS5	0.370595
556.8	YMR077C	VPS20	0.574241
556.9	YMR078C	CTF18	0.532739
557.10	YGL101W	YGL101W	0.516579
557.11	YGL103W	RPL28	0.717002
557.12	YGL104C	VPS73	0.73297
557.13	YGL105W	ARC1	0.621366
557.14	YGL106W	MLC1	0.464605
557.15	YGL107C	RMD9	0.17934
557.16	YGL108C	YGL108C	0.475815
557.2	YGL093W	SPC105	0.216423
557.3	YGL094C	PAN2	0.467317
557.4	YGL095C	VPS45	0.504607
557.5	YGL096W	TOS8	0.547447
557.6	YGL097W	SRM1	0.709208
557.7	YGL098W	USE1	0.405268
557.8	YGL099W	LSG1	0.775983
557.9	YGL100W	SEH1	0.497145
558.10	YJR141W	YJR141W	0.48113
558.11	YJR142W	YJR142W	0.412525
558.12	YJR143C	PMT4	0.486351
558.13	YJR144W	MGM101	0.538505
558.1	YJR133W	XPT1	0.453286
558.2	YJR134C	SGM1	0.399133
558.3	YJR135C	MCM22	0.356615
558.4	YJR135W-A	TIM8	0.443251
558.5	YJR136C	YJR136C	0.122037
558.6	YJR137C	ECM17	0.451323
558.7	YJR138W	IML1	0.200253
558.8	YJR139C	HOM6	0.455
558.9	YJR140C	HIR3	0.601877
559.10	YKL134C	2012-10-01	0.469169
559.11	YKL135C	APL2	0.29529
559.12	YKL137W	YKL137W	0.652874
559.13	YKL138C	MRPL31	0.594084
559.15	YKL139W	CTK1	0.508946
559.16	YKL140W	TGL1	0.391244
559.17	YKL141W	SDH3	0.58528
559.18	YKL142W	MRP8	0.74101
559.2	YKL125W	RRN3	0.708616
559.3	YKL126W	YPK1	0.365025
559.4	YKL127W	PGM1	0.199385
559.5	YKL128C	PMU1	0.218003
559.6	YKL129C	MYO3	0.709353
559.7	YKL130C	SHE2	0.453194
559.8	YKL132C	RMA1	0.00751703
559.9	YKL133C	YKL133C	0.76178
560.10	YLR206W	ENT2	0.439286
560.11	YLR207W	HRD3	0.612734
560.12	YLR208W	SEC13	0.345374
560.13	YLR209C	PNP1	0.399391
560.14	YLR210W	CLB4	0.418322
560.16	YLR212C	TUB4	0.47715
560.18	YLR214W	FRE1	0.183137
560.20	YLR215C	CDC123	0.317086
560.21	YLR216C	CPR6	0.566356
560.22	YLR218C	YLR218C	0.109496
560.23	YLR219W	MSC3	0.710489
560.24	YLR220W	CCC1	0.334978
560.25	YLR221C	RSA3	0.729084
560.26	YLR222C	UTP13	0.830132
560.2	YLR196W	PWP1	0.75151
560.3	YLR197W	SIK1	0.800084
560.4	YLR199C	PBA1	0.311176
560.5	YLR200W	YKE2	0.485533
560.6	YLR201C	COQ9	0.593273
560.7	YLR203C	MSS51	0.477027
560.8	YLR204W	QRI5	0.562448
560.9	YLR205C	HMX1	0.642608
561.10	YDL119C	YDL119C	-0.0129608
561.11	YDL117W	CYK3	0.555966
561.12	YDL116W	NUP84	0.326649
561.13	YDL115C	IWR1	0.635028
561.14	YDL114W	YDL114W	0.318609
561.15	YDL113C	ATG20	0.739013
561.16	YDL112W	TRM3	0.690762
561.17	YDL111C	RRP42	0.762916
561.18	YDL110C	TMA17	0.778026
561.19	YDL109C	YDL109C	0.0142029
561.21	YDL107W	MSS2	0.492242
561.3	YDL126C	CDC48	-0.011493
561.6	YDL123W	SNA4	0.687154
561.7	YDL122W	UBP1	0.583239
561.8	YDL121C	YDL121C	0.710603
561.9	YDL120W	YFH1	0.492374
562.10	YMR313C	TGL3	0.466197
562.11	YMR314W	PRE5	0.432135
562.12	YMR315W	YMR315W	0.710094
562.13	YMR316W	DIA1	0.432509
562.14	YMR317W	YMR317W	0.292938
562.2	YMR305C	SCW10	0.579703
562.3	YMR306W	FKS3	0.423639
562.4	YMR307W	GAS1	0.627373
562.5	YMR308C	PSE1	0.490733
562.6	YMR309C	NIP1	0.72007
562.7	YMR310C	YMR310C	0.701088
562.8	YMR311C	GLC8	0.768803
562.9	YMR312W	ELP6	0.680352
563.10	YJL066C	MPM1	0.713011
563.11	YJL065C	DLS1	0.479459
563.12	YJL063C	MRPL8	0.466294
563.13	YJL062W-A	YJL062W-A	0.1147
563.14	YJL062W	LAS21	0.485643
563.15	YJL061W	NUP82	0.402221
563.16	YJL060W	BNA3	0.299547
563.17	YJL059W	YHC3	0.506422
563.18	YJL058C	BIT61	0.29985
563.19	YJL057C	IKS1	0.772947
563.2	YJL076W	NET1	0.483417
563.3	YJL074C	SMC3	0.503346
563.4	YJL073W	JEM1	0.211436
563.5	YJL072C	PSF2	0.306667
563.6	YJL071W	ARG2	0.226819
563.7	YJL070C	YJL070C	0.743401
563.8	YJL069C	UTP18	0.803861
563.9	YJL068C	YJL068C	0.654144
565.10	YLR351C	NIT3	0.359837
565.11	YLR350W	ORM2	0.487748
565.12	YLR348C	DIC1	0.37074
565.13	YLR347C	KAP95	0.625663
565.14	YLR346C	YLR346C	0.604536
565.15	YLR345W	YLR345W	0.794187
565.17	YLR343W	GAS2	-0.0210892
565.1	YLR361C	DCR2	0.41913
565.2	YLR360W	VPS38	0.0657678
565.3	YLR359W	ADE13	0.503007
565.4	YLR357W	RSC2	0.546521
565.5	YLR356W	YLR356W	0.701766
565.6	YLR355C	ILV5	0.668627
565.7	YLR354C	TAL1	0.201782
565.8	YLR353W	BUD8	0.224769
565.9	YLR352W	YLR352W	0.690231
566.10	YLL019C	KNS1	0.558351
566.11	YLL021W	SPA2	0.624993
566.12	YLL022C	HIF1	0.343305
566.13	YLL023C	YLL023C	0.670611
566.14	YLL024C	SSA2	0.373276
566.2	YLL012W	YEH1	0.636679
566.3	YLL013C	PUF3	0.439174
566.4	YLL014W	YLL014W	0.58777
566.5	YLL015W	BPT1	0.35303
566.6	YLL016W	SDC25	0.483215
566.8	YLL018C	DPS1	0.354071
566.9	YLL018C-A	COX19	0.0628464
567.2	YLR163C	MAS1	0.251469
567.3	YLR164W	YLR164W	0.344727
568.10	YKR093W	PTR2	0.350238
568.2	YKR101W	SIR1	0.303787
568.4	YKR099W	BAS1	0.73452
568.5	YKR098C	UBP11	0.632606
568.6	YKR097W	PCK1	0.431875
568.7	YKR096W	YKR096W	0.561165
568.8	YKR095W	MLP1	0.431755
569.10	YDR532C	YDR532C	0.280138
569.1	YDR523C	SPS1	0.306559
569.2	YDR524C	AGE1	0.398666
569.4	YDR525W-A	SNA2	0.632296
569.5	YDR527W	RBA50	0.747299
569.6	YDR528W	HLR1	0.337892
569.7	YDR529C	QCR7	0.554999
569.8	YDR530C	APA2	0.420388
569.9	YDR531W	YDR531W	0.411107
570.10	YHR091C	MSR1	0.264139
570.11	YHR092C	HXT4	0.210813
570.13	YHR094C	HXT1	0.515515
570.14	YHR096C	HXT5	0.62202
570.16	YHR098C	SFB3	0.0350636
570.2	YHR083W	SAM35	0.372618
570.3	YHR084W	STE12	0.634401
570.4	YHR085W	IPI1	0.736982
570.5	YHR086W	NAM8	0.0350564
570.6	YHR087W	YHR087W	0.775588
570.7	YHR088W	RPF1	0.818948
570.8	YHR089C	GAR1	0.731916
570.9	YHR090C	YNG2	0.446631
571.10	YLR129W	DIP2	0.751394
571.12	YLR127C	APC2	0.183671
571.13	YLR126C	YLR126C	-0.0127105
571.15	YLR121C	YPS3	-0.00755369
571.16	YLR120C	YPS1	0.476656
571.17	YLR119W	SRN2	0.629733
571.18	YLR118C	YLR118C	0.290945
571.19	YLR117C	CLF1	0.415807
571.20	YLR116W	MSL5	0.3566
571.21	YLR115W	CFT2	0.282587
571.22	YLR114C	AVL9	0.0971007
571.23	YLR113W	HOG1	0.265309
571.2	YLR137W	YLR137W	-0.228563
571.3	YLR136C	TIS11	0.460536
571.4	YLR135W	SLX4	0.299048
571.5	YLR134W	PDC5	0.640926
571.6	YLR133W	CKI1	0.362135
571.7	YLR132C	YLR132C	0.412409
571.8	YLR131C	ACE2	0.355404
571.9	YLR130C	ZRT2	0.478788
572.10	YHR061C	GIC1	0.277291
572.12	YHR059W	FYV4	0.529425
572.13	YHR058C	MED6	0.000588768
572.14	YHR057C	CPR2	0.380601
572.15	YHR056C	RSC30	0.366418
572.16	YHR053C	CUP1-1	0.332026
572.17	YHR052W	CIC1	0.810612
572.18	YHR051W	COX6	0.463974
572.19	YHR050W	SMF2	0.335145
572.1	YHR070W	TRM5	0.630233
572.20	YHR049W	FSH1	0.459397
572.21	YHR048W	YHK8	0.28881
572.22	YHR047C	AAP1	0.339678
572.23	YHR046C	INM1	0.23348
572.24	YHR045W	YHR045W	-0.238396
572.25	YHR043C	DOG2	0.626776
572.26	YHR042W	NCP1	0.578839
572.2	YHR069C	RRP4	0.76261
572.3	YHR068W	DYS1	0.680364
572.4	YHR067W	HTD2	0.37806
572.5	YHR066W	SSF1	0.760475
572.6	YHR065C	RRP3	0.715686
572.7	YHR064C	SSZ1	0.749797
572.8	YHR063C	PAN5	0.373694
572.9	YHR062C	RPP1	0.567059
573.10	YJL134W	LCB3	0.237154
573.12	YJL137C	GLG2	0.631505
573.14	YJL139C	YUR1	0.126597
573.15	YJL140W	RPB4	0.448558
573.1	YJL125C	GCD14	0.742043
573.2	YJL126W	NIT2	0.242907
573.3	YJL127C	SPT10	0.388856
573.4	YJL128C	PBS2	0.272676
573.5	YJL129C	TRK1	0.489166
573.6	YJL130C	URA2	0.677522
573.7	YJL131C	YJL131C	0.577465
573.8	YJL132W	YJL132W	0.752715
573.9	YJL133W	MRS3	0.562288
574.10	YLR268W	SEC22	0.423362
574.11	YLR267W	YLR267W	0.747668
574.12	YLR266C	PDR8	0.518325
574.13	YLR265C	NEJ1	0.123543
574.14	YLR264W	RPS28B	0.770051
574.15	YLR263W	RED1	0.073869
574.16	YLR262C-A	TMA7	0.592018
574.17	YLR262C	YPT6	0.424453
574.18	YLR260W	LCB5	0.425816
574.19	YLR259C	HSP60	0.502143
574.20	YLR258W	GSY2	0.754786
574.21	YLR257W	YLR257W	0.690661
574.2	YLR277C	YSH1	0.341422
574.3	YLR276C	DBP9	0.822537
574.5	YLR274W	MCM5	0.361473
574.6	YLR273C	PIG1	0.374238
574.7	YLR272C	YCS4	0.561796
574.8	YLR271W	YLR271W	0.672516
574.9	YLR270W	DCS1	0.776831
575.10	YKR083C	DAD2	0.595712
575.11	YKR082W	NUP133	0.614229
575.12	YKR081C	RPF2	0.833051
575.13	YKR080W	MTD1	0.571102
575.14	YKR079C	TRZ1	0.760629
575.15	YKR078W	YKR078W	0.247082
575.16	YKR077W	MSA2	0.0868706
575.17	YKR076W	ECM4	0.763005
575.18	YKR075C	YKR075C	0.143528
575.19	YKR074W	YKR074W	0.430576
575.1	YKR092C	SRP40	0.754276
575.20	YKR072C	SIS2	0.209603
575.21	YKR071C	DRE2	0.109608
575.22	YKR070W	YKR070W	0.211486
575.2	YKR091W	SRL3	0.579586
575.3	YKR090W	PXL1	0.31519
575.4	YKR089C	TGL4	0.618533
575.5	YKR088C	TVP38	0.325652
575.6	YKR087C	OMA1	0.283789
575.7	YKR086W	PRP16	0.331125
575.8	YKR085C	MRPL20	0.467521
575.9	YKR084C	HBS1	0.114431
576.10	YGL040C	HEM2	0.240909
576.11	YGL157W	YGL157W	0.184162
576.12	YGL038C	OCH1	-0.0395357
576.13	YGL037C	PNC1	0.74234
576.14	YGL036W	YGL036W	0.520713
576.15	YGL035C	MIG1	-0.0981682
576.17	YGL032C	AGA2	0.288669
576.20	YGL029W	CGR1	0.744912
576.21	YGL028C	SCW11	0.420608
576.22	YGL027C	CWH41	0.264494
576.23	YGL026C	TRP5	0.277542
576.2	YGL049C	TIF4632	0.510702
576.3	YGL048C	RPT6	0.349518
576.4	YGL047W	ALG13	0.606343
576.6	YGL045W	RIM8	0.348577
576.7	YGL044C	RNA15	0.29791
576.8	YGL043W	DST1	0.594465
577.10	YFR030W	MET10	0.375246
577.11	YFR031C	SMC2	0.526028
577.13	YFR032C	YFR032C	-0.0414779
577.14	YFR032C-A	RPL29	0.643263
577.15	YFR033C	QCR6	0.430682
577.2	YFR021W	ATG18	0.347431
577.3	YFR022W	ROG3	0.52029
577.4	YFR023W	PES4	0.281242
577.6	YFR025C	HIS2	0.413633
577.7	YFR027W	ECO1	0.29607
577.8	YFR028C	CDC14	0.466298
577.9	YFR029W	PTR3	0.143124
578.10	YNL027W	CRZ1	0.151448
578.11	YNL029C	KTR5	0.431326
578.14	YNL032W	SIW14	0.386768
578.15	YNL035C	YNL035C	0.354324
578.3	YNL020C	ARK1	0.355933
578.4	YNL021W	HDA1	0.419436
578.5	YNL022C	YNL022C	0.731213
578.6	YNL023C	FAP1	0.699662
578.7	YNL024C	YNL024C	0.413132
578.8	YNL025C	SSN8	0.425894
578.9	YNL026W	SAM50	0.313772
579.10	YKL209C	STE6	-0.184454
579.11	YKL208W	CBT1	0.621492
579.12	YKL207W	YKL207W	0.391009
579.13	YKL206C	ADD66	0.462704
579.14	YKL205W	LOS1	0.617989
579.1	YOR385W	YOR385W	0.544891
579.2	YKL217W	JEN1	0.642803
579.3	YKL216W	URA1	0.682293
579.4	YKL215C	YKL215C	0.478504
579.5	YKL214C	YRA2	0.358158
579.6	YKL213C	DOA1	0.38028
579.7	YKL212W	SAC1	0.167471
579.8	YKL211C	TRP3	0.457659
579.9	YKL210W	UBA1	0.553206
580.10	YDR354W	TRP4	0.295651
580.11	YDR356W	SPC110	0.351031
580.12	YDR357C	YDR357C	0.499954
580.13	YDR358W	GGA1	0.763526
580.14	YDR359C	EAF1	0.357764
580.15	YDR361C	BCP1	0.788718
580.16	YDR362C	TFC6	0.247677
580.17	YDR363W	ESC2	0.0592186
580.18	YDR363W-A	SEM1	0.422072
580.19	YDR364C	CDC40	0.280104
580.1	YDR345C	HXT3	0.514334
580.20	YDR365C	ESF1	0.776393
580.21	YDR367W	YDR367W	0.547557
580.22	YDR368W	YPR1	0.032299
580.23	YDR369C	XRS2	0.226608
580.24	YDR370C	YDR370C	0.707497
580.25	YDR371W	CTS2	0.314412
580.26	YDR372C	VPS74	0.292945
580.27	YDR373W	FRQ1	0.445493
580.28	YDR374C	YDR374C	0.345956
580.2	YDR346C	SVF1	0.715183
580.3	YDR347W	MRP1	0.346263
580.4	YDR348C	YDR348C	0.30812
580.5	YDR349C	YPS7	0.487771
580.6	YDR350C	ATP22	0.325148
580.7	YDR351W	SBE2	0.391665
580.8	YDR352W	YDR352W	0.478898
580.9	YDR353W	TRR1	0.393678
581.10	YJR116W	YJR116W	0.476472
581.11	YJR117W	STE24	0.388789
581.12	YJR118C	ILM1	0.499475
581.13	YJR119C	JHD2	0.170903
581.15	YJR121W	ATP2	0.386792
581.16	YJR122W	IBA57	0.394096
581.17	YJR123W	RPS5	0.742882
581.18	YJR124C	YJR124C	0.553304
581.19	YJR125C	ENT3	0.618024
581.20	YJR126C	VPS70	0.660366
581.22	YJR129C	YJR129C	0.530602
581.23	YJR130C	STR2	0.611308
581.24	YJR131W	MNS1	0.412781
581.2	YJR107W	YJR107W	-0.0406506
581.4	YJR109C	CPA2	0.180107
581.5	YJR110W	YMR1	0.372405
581.6	YJR111C	YJR111C	0.479411
581.7	YJR112W	NNF1	0.649231
581.8	YJR113C	RSM7	0.393315
582.12	YPL274W	SAM3	0.451588
582.14	YMR319C	FET4	0.197572
582.15	YMR318C	ADH6	0.115937
582.1	YEL071W	DLD3	0.0884685
582.4	YOR389W	YOR389W	0.502082
582.8	YLL061W	MMP1	0.488294
582.9	YOR386W	PHR1	0.657752
583.10	YOR195W	SLK19	0.611678
583.11	YOR194C	TOA1	0.391938
583.12	YOR193W	PEX27	0.155404
583.13	YOR191W	RIS1	0.494519
583.14	YOR190W	SPR1	0.17204
583.15	YOR189W	IES4	0.425338
583.17	YOR187W	TUF1	0.498314
583.18	YOR186W	YOR186W	0.551582
583.19	YOR185C	GSP2	0.384653
583.20	YOR184W	SER1	0.395595
583.22	YOR181W	LAS17	0.500773
583.23	YOR180C	DCI1	0.375949
583.24	YOR179C	SYC1	0.47764
583.2	YOR206W	NOC2	0.826431
583.3	YOR205C	YOR205C	0.584589
583.4	YOR204W	DED1	0.551117
583.5	YOR202W	HIS3	0.333798
583.6	YOR201C	MRM1	0.325879
583.7	YOR198C	BFR1	0.487735
583.8	YOR197W	MCA1	0.0247806
583.9	YOR196C	LIP5	0.235034
584.6	YAR050W	FLO1	0.351434
585.10	YGL063W	PUS2	0.258064
585.11	YGL064C	MRH4	0.230915
585.12	YGL065C	ALG2	0.106356
585.13	YGL066W	SGF73	0.443114
585.14	YGL067W	NPY1	0.174472
585.15	YGL068W	MNP1	0.584128
585.16	YGL070C	RPB9	0.509781
585.17	YGL071W	AFT1	0.0981131
585.18	YGL073W	HSF1	0.242174
585.19	YGL075C	MPS2	0.341675
585.1	YGL054C	ERV14	0.430994
585.21	YGL077C	HNM1	0.584224
585.22	YGL078C	DBP3	0.798944
585.23	YGL079W	YGL079W	0.150137
585.24	YGL080W	YGL080W	0.569772
585.25	YGL081W	YGL081W	0.0263652
585.26	YGL082W	YGL082W	0.214051
585.27	YGL083W	SCY1	0.46906
585.28	YGL084C	GUP1	0.386882
585.29	YGL085W	YGL085W	0.298911
585.2	YGL055W	OLE1	0.41452
585.30	YGL086W	MAD1	0.257354
585.3	YGL056C	SDS23	0.48637
585.4	YGL057C	YGL057C	0.326579
585.5	YGL058W	RAD6	0.131288
585.7	YGL060W	YBP2	0.314955
585.8	YGL061C	DUO1	0.556359
585.9	YGL062W	PYC1	0.545033
586.10	YLR003C	YLR003C	0.756823
586.11	YLR004C	THI73	0.0528441
586.12	YLR005W	SSL1	0.0878848
586.13	YLR006C	SSK1	0.264535
586.14	YLR007W	NSE1	0.0534905
586.15	YLR008C	PAM18	0.717122
586.16	YLR009W	RLP24	0.816497
586.17	YLR010C	TEN1	0.49309
586.18	YLR011W	LOT6	0.152092
586.19	YLR012C	YLR012C	0.339527
586.20	YLR013W	GAT3	0.0813663
586.21	YLR014C	PPR1	0.641411
586.2	YLL006W	MMM1	0.493019
586.3	YLL005C	SPO75	0.29232
586.4	YLL004W	ORC3	0.543085
586.5	YLL003W	SFI1	0.431719
586.6	YLL002W	RTT109	-0.118973
586.7	YLL001W	DNM1	0.632496
586.8	YLR001C	YLR001C	0.626048
586.9	YLR002C	NOC3	0.698913
587.10	YOR147W	MDM32	0.409658
587.11	YOR148C	SPP2	0.472911
587.12	YOR149C	SMP3	0.487313
587.13	YOR150W	MRPL23	0.529153
587.14	YOR151C	RPB2	0.44919
587.15	YOR152C	YOR152C	0.716618
587.16	YOR153W	PDR5	0.457494
587.17	YOR154W	SLP1	0.419353
587.18	YOR155C	ISN1	0.686125
587.19	YOR156C	NFI1	0.210222
587.20	YOR157C	PUP1	0.460628
587.21	YOR158W	PET123	0.470388
587.22	YOR159C	SME1	0.529335
587.23	YOR160W	MTR10	0.0910391
587.24	YOR161C	PNS1	0.70425
587.25	YOR162C	YRR1	0.607485
587.26	YOR163W	DDP1	0.448488
587.27	YOR164C	YOR164C	0.332717
587.28	YOR165W	SEY1	0.190769
587.29	YOR166C	SWT1	0.445091
587.2	YOR137C	SIA1	0.447125
587.30	YOR167C	RPS28A	0.72583
587.31	YOR168W	GLN4	0.658477
587.3	YOR138C	RUP1	0.534417
587.4	YOR140W	SFL1	0.39031
587.5	YOR141C	ARP8	0.129827
587.6	YOR142W	LSC1	0.457025
587.7	YOR143C	THI80	0.486479
587.8	YOR144C	ELG1	0.681203
587.9	YOR145C	PNO1	0.816573
588.10	YMR048W	CSM3	0.449611
588.11	YMR049C	ERB1	0.733904
588.13	YLL056C	YLL056C	0.559162
588.15	YMR052W	FAR3	0.52199
588.16	YMR053C	STB2	0.770863
588.17	YMR054W	STV1	0.393581
588.18	YMR055C	BUB2	0.250387
588.19	YMR056C	AAC1	-0.133395
588.21	YMR058W	FET3	0.282904
588.22	YMR059W	SEN15	0.532074
588.23	YMR060C	SAM37	0.543652
588.24	YMR061W	RNA14	0.358266
588.25	YMR062C	ECM40	0.321763
588.26	YMR063W	RIM9	0.475661
588.27	YMR064W	AEP1	0.516623
588.28	YMR065W	KAR5	0.134609
588.29	YMR066W	SOV1	0.365404
588.2	YMR038C	CCS1	0.247321
588.30	YMR067C	UBX4	0.404317
588.31	YMR068W	AVO2	0.474822
588.3	YMR039C	SUB1	0.501807
588.4	YMR040W	YET2	0.369311
588.5	YMR041C	ARA2	0.605057
588.6	YMR042W	ARG80	0.193637
588.7	YMR043W	MCM1	0.188778
588.8	YMR044W	IOC4	0.47363
588.9	YMR047C	NUP116	0.452374
589.10	YOR317W	FAA1	0.320304
589.11	YOR316C	COT1	0.439424
589.12	YOR315W	SFG1	0.697151
589.13	YOR313C	SPS4	0.323676
589.14	YMR242C	RPL20A	0.762361
589.15	YOR311C	HSD1	0.454802
589.16	YOR310C	NOP58	0.807178
589.17	YOR308C	SNU66	0.201978
589.18	YOR307C	SLY41	0.491959
589.19	YOR306C	MCH5	0.504996
589.20	YOR305W	YOR305W	0.345116
589.21	YOR304C-A	YOR304C-A	0.431302
589.2	YOR327C	SNC2	0.507849
589.3	YOR326W	MYO2	0.59039
589.4	YOR324C	FRT1	-0.00343432
589.5	YOR323C	PRO2	0.303705
589.6	YOR322C	LDB19	-0.105078
589.7	YOR321W	PMT3	0.361099
589.8	YOR320C	GNT1	-0.0974689
589.9	YOR319W	HSH49	0.494926
590.10	YGL002W	ERP6	0.081319
590.11	YGL003C	CDH1	0.409127
590.12	YGL004C	RPN14	0.409994
590.13	YGL005C	COG7	0.102564
590.16	YGL008C	PMA1	0.548137
590.17	YGL009C	LEU1	0.374394
590.18	YGL010W	YGL010W	0.718945
590.19	YGL011C	SCL1	0.425615
590.1	YGR008C	STF2	0.766552
590.20	YGL012W	ERG4	0.347832
590.21	YGL013C	PDR1	0.171552
590.22	YGL014W	PUF4	0.672126
590.23	YGL015C	YGL015C	0.130851
590.24	YGL016W	KAP122	0.714892
590.25	YGL017W	ATE1	0.283697
590.26	YGL018C	JAC1	0.550705
590.27	YGL019W	CKB1	0.395158
590.28	YGL020C	GET1	0.583966
590.29	YGL021W	ALK1	0.59189
590.2	YGR007W	MUQ1	0.158629
590.30	YGL022W	STT3	0.395296
590.4	YGR005C	TFG2	0.397924
590.5	YGR004W	PEX31	0.0709247
590.6	YGR003W	CUL3	0.195128
590.7	YGR002C	SWC4	0.385596
590.9	YGL001C	ERG26	0.327529
591.10	YDR131C	YDR131C	0.254393
591.11	YDR132C	YDR132C	0.28869
591.12	YDR134C	YDR134C	0.426718
591.13	YDR135C	YCF1	0.201509
591.14	YDR137W	RGP1	0.228003
591.15	YDR138W	HPR1	0.395175
591.16	YDR139C	RUB1	0.364259
591.17	YDR140W	MTQ2	0.306896
591.18	YDR141C	DOP1	0.44682
591.19	YDR142C	PEX7	0.475342
591.20	YDR143C	SAN1	0.340313
591.21	YDR144C	MKC7	0.688537
591.22	YDR145W	TAF12	0.349193
591.23	YDR146C	SWI5	0.468202
591.24	YDR147W	EKI1	0.3744
591.25	YDR148C	KGD2	0.208346
591.2	YDR123C	INO2	0.319618
591.3	YDR124W	YDR124W	0.542884
591.4	YDR125C	ECM18	0.418236
591.5	YDR126W	SWF1	0.22661
591.6	YDR127W	ARO1	0.427206
591.7	YDR128W	YDR128W	0.0422167
591.8	YDR129C	SAC6	0.677075
591.9	YDR130C	FIN1	0.0253331
592.10	YDL160C	DHH1	0.257017
592.11	YDL159W	STE7	0.150656
592.12	YDL157C	YDL157C	0.536519
592.13	YDL156W	YDL156W	0.381772
592.14	YDL155W	CLB3	0.550935
592.15	YDL154W	MSH5	0.122266
592.16	YDL153C	SAS10	0.803149
592.17	YDL150W	RPC53	0.775448
592.18	YDL149W	ATG9	0.640395
592.19	YDL148C	NOP14	0.771645
592.20	YDL147W	RPN5	0.502833
592.21	YDL146W	LDB17	0.650632
592.22	YDL145C	COP1	0.460961
592.23	YDL144C	YDL144C	0.111601
592.24	YDL143W	CCT4	0.463902
592.25	YDL142C	CRD1	0.647298
592.26	YDL141W	BPL1	0.161993
592.2	YDL170W	UGA3	0.265794
592.3	YDL169C	UGX2	0.689997
592.4	YDL168W	SFA1	0.15286
592.5	YDL167C	NRP1	0.693041
592.6	YDL166C	FAP7	0.576993
592.7	YDL165W	CDC36	0.473949
592.8	YDL164C	CDC9	0.179282
592.9	YDL161W	ENT1	0.3565
593.10	YKL110C	KTI12	0.747503
593.11	YKL109W	HAP4	0.256517
593.12	YKL108W	SLD2	0.39978
593.13	YKL107W	YKL107W	0.122322
593.14	YKL106W	AAT1	0.47431
593.15	YKL105C	YKL105C	0.0662598
593.16	YKL104C	GFA1	0.184731
593.17	YKL103C	LAP4	0.437068
593.18	YKL101W	HSL1	0.460961
593.19	YKL100C	YKL100C	0.730405
593.20	YKL099C	UTP11	0.76257
593.21	YKL098W	YKL098W	-0.0689487
593.22	YKL096W-A	CWP2	0.477057
593.23	YKL096W	CWP1	0.518511
593.24	YKL095W	YJU2	-0.0402367
593.25	YKL094W	YJU3	0.48138
593.2	YKL122C	SRP21	0.459995
593.3	YKL121W	YKL121W	0.723596
593.4	YKL120W	OAC1	0.347889
593.5	YKL119C	VPH2	0.409184
593.6	YKL117W	SBA1	0.558357
593.7	YKL114C	APN1	0.499877
593.8	YKL113C	RAD27	0.734199
593.9	YKL112W	ABF1	0.110235
594.10	YIR029W	DAL2	0.0369012
594.11	YIR030C	DCG1	0.0614446
594.12	YIR031C	DAL7	0.144243
594.13	YIR032C	DAL3	0.416782
594.14	YIR033W	MGA2	0.162893
594.15	YIR034C	LYS1	0.485477
594.16	YIR035C	YIR035C	0.407376
594.17	YIR036C	YIR036C	-0.042004
594.18	YIR037W	HYR1	0.558556
594.2	YIR021W	MRS1	0.532435
594.3	YIR022W	SEC11	0.443408
594.4	YIR023W	DAL81	0.437542
594.5	YIR024C	YIR024C	0.66536
594.6	YIR025W	MND2	0.203138
594.7	YIR026C	YVH1	0.801565
594.8	YIR027C	DAL1	-0.0887033
594.9	YIR028W	DAL4	0.0210068
595.10	YBR253W	SRB6	0.529227
595.11	YBR254C	TRS20	0.555154
595.12	YBR255W	YBR255W	0.468812
595.14	YBR256C	RIB5	0.493509
595.15	YBR257W	POP4	0.552692
595.16	YBR258C	SHG1	0.511615
595.17	YBR259W	YBR259W	0.0408034
595.18	YBR260C	RGD1	0.0632679
595.19	YBR261C	YBR261C	0.702987
595.1	YBR244W	GPX2	0.46366
595.20	YBR262C	YBR262C	0.520563
595.22	YBR264C	YPT10	0.396086
595.23	YBR265W	TSC10	0.58003
595.24	YBR267W	REI1	0.804362
595.25	YBR268W	MRPL37	0.603914
595.26	YBR269C	YBR269C	0.594708
595.27	YBR270C	YBR270C	0.430649
595.28	YBR271W	YBR271W	0.743048
595.29	YBR272C	HSM3	0.619812
595.3	YBR246W	YBR246W	0.611355
595.4	YBR247C	ENP1	0.824373
595.5	YBR248C	HIS7	0.320584
595.6	YBR249C	ARO4	0.712869
595.7	YBR250W	SPO23	0.161011
595.8	YBR251W	MRPS5	0.523054
595.9	YBR252W	DUT1	0.644683
596.10	YDR182W	CDC1	0.1507
596.11	YDR183W	PLP1	0.456819
596.12	YDR184C	ATC1	0.801411
596.13	YDR185C	YDR185C	0.19159
596.14	YDR186C	YDR186C	0.215037
596.15	YDR188W	CCT6	0.413879
596.16	YDR189W	SLY1	0.295619
596.17	YDR190C	RVB1	0.732102
596.18	YDR191W	HST4	-0.00921454
596.19	YDR192C	NUP42	0.283617
596.1	YDR174W	HMO1	0.42725
596.20	YDR194C	MSS116	0.295367
596.21	YDR195W	REF2	0.528283
596.22	YDR196C	YDR196C	0.569429
596.23	YDR197W	CBS2	0.209814
596.24	YDR198C	RKM2	0.52751
596.25	YDR200C	VPS64	0.514492
596.26	YDR201W	SPC19	0.557072
596.27	YDR202C	RAV2	0.67729
596.28	YDR204W	COQ4	0.734326
596.29	YDR205W	MSC2	0.379608
596.2	YDR175C	RSM24	0.495728
596.30	YDR206W	EBS1	0.524842
596.31	YDR207C	UME6	0.149862
596.32	YDR208W	MSS4	0.360084
596.33	YDR210W	YDR210W	0.423639
596.34	YDR211W	GCD6	0.690879
596.35	YDR212W	TCP1	0.573611
596.36	YDR213W	UPC2	0.449641
596.37	YDR214W	AHA1	0.519639
596.3	YDR176W	NGG1	0.26838
596.4	YDR177W	UBC1	0.452701
596.5	YDR178W	SDH4	0.70252
596.6	YDR179C	CSN9	0.219492
596.7	YDR179W-A	YDR179W-A	0.385321
596.8	YDR180W	SCC2	-0.0264941
596.9	YDR181C	SAS4	0.460992
597.10	YJL093C	TOK1	0.406965
597.11	YJL092W	SRS2	0.527248
597.12	YJL091C	GWT1	0.193597
597.13	YJL090C	DPB11	0.360601
597.14	YJL089W	SIP4	0.447656
597.15	YJL088W	ARG3	0.0937952
597.16	YJL087C	TRL1	0.313963
597.17	YJL085W	EXO70	0.365026
597.18	YJL084C	ALY2	0.448584
597.19	YJL083W	TAX4	0.58244
597.20	YJL082W	IML2	0.679568
597.21	YJL081C	ARP4	0.0604701
597.22	YJL080C	SCP160	0.610382
597.2	YJL101C	GSH1	0.228285
597.3	YJL100W	LSB6	0.353288
597.4	YJL099W	CHS6	0.389239
597.5	YJL098W	SAP185	0.667472
597.6	YJL097W	PHS1	0.396166
597.8	YJL095W	BCK1	0.380766
597.9	YJL094C	KHA1	0.575617
598.10	YIL008W	URM1	0.606367
598.12	YIL009C-A	EST3	0.388235
598.13	YIL010W	DOT5	0.545811
598.14	YIL011W	TIR3	0.289583
598.15	YIL013C	PDR11	0.318546
598.16	YIL014W	MNT3	0.133263
598.17	YIL014C-A	YIL014C-A	0.105507
598.18	YIL015W	BAR1	0.259475
598.19	YIL016W	SNL1	0.677685
598.1	YIR002C	MPH1	0.336613
598.20	YIL017C	VID28	0.718594
598.22	YIL019W	FAF1	0.813172
598.23	YIL020C	HIS6	0.654157
598.24	YIL021W	RPB3	0.514375
598.2	YIR001C	SGN1	0.405359
598.3	YIL001W	YIL001W	0.283639
598.4	YIL002C	INP51	0.407768
598.5	YIL003W	CFD1	0.521094
598.7	YIL005W	EPS1	0.0370402
598.8	YIL006W	YIA6	0.389541
598.9	YIL007C	NAS2	0.591183
599.10	YHR158C	KEL1	0.474106
599.11	YHR159W	YHR159W	0.32967
599.12	YHR160C	PEX18	0.607489
599.13	YHR161C	YAP1801	0.31558
599.14	YHR162W	YHR162W	0.434483
599.15	YHR163W	SOL3	0.55517
599.16	YHR164C	DNA2	0.224604
599.17	YHR165C	PRP8	0.521764
599.18	YHR166C	CDC23	0.375882
599.19	YHR167W	THP2	0.596176
599.20	YHR168W	MTG2	0.180832
599.21	YHR169W	DBP8	0.811448
599.22	YHR170W	NMD3	0.811909
599.23	YHR171W	ATG7	0.74798
599.2	YHR150W	PEX28	0.475326
599.3	YHR151C	YHR151C	0.468399
599.4	YHR152W	SPO12	0.0044014
599.5	YHR153C	SPO16	0.38702
599.6	YHR154W	RTT107	0.581795
599.7	YHR155W	YSP1	0.485529
599.8	YHR156C	LIN1	0.376193
599.9	YHR157W	REC104	0.38807
600.11	YGR155W	CYS4	0.725307
600.12	YGR156W	PTI1	0.235864
600.13	YGR157W	CHO2	0.347612
600.14	YGR158C	MTR3	0.730729
600.15	YGR159C	NSR1	0.718571
600.16	YGR161C	RTS3	0.626321
600.17	YGR162W	TIF4631	0.655445
600.18	YGR163W	GTR2	0.371951
600.19	YGR165W	MRPS35	0.422329
600.1	YGR144W	THI4	0.309782
600.20	YGR166W	KRE11	0.269335
600.21	YGR167W	CLC1	0.403407
600.22	YGR168C	YGR168C	0.132617
600.23	YGR169C	PUS6	0.220104
600.24	YGR170W	PSD2	0.45936
600.25	YGR171C	MSM1	0.420223
600.26	YGR172C	YIP1	0.161335
600.27	YGR173W	RBG2	0.774389
600.29	YGR175C	ERG1	0.604398
600.2	YGR145W	ENP2	0.818253
600.30	YGR177C	ATF2	0.508628
600.31	YGR178C	PBP1	0.291668
600.32	YGR179C	OKP1	0.376239
600.33	YGR180C	RNR4	0.357293
600.34	YGR181W	TIM13	0.469837
600.3	YGR146C	YGR146C	0.23599
600.4	YGR147C	NAT2	0.211761
600.6	YGR149W	YGR149W	0.0924953
600.7	YGR150C	YGR150C	0.251669
600.8	YGR152C	RSR1	0.703853
600.9	YGR153W	YGR153W	0.372004
601.11	YLL051C	FRE6	0.403077
601.13	YLL049W	LDB18	0.36791
601.1	YLL060C	GTT2	0.502443
601.2	YLL058W	YLL058W	0.571886
601.5	YLL057C	JLP1	0.284828
601.7	YLL055W	YCT1	0.526989
601.9	YLL054C	YLL054C	0.13382
602.10	YHL035C	VMR1	0.204346
602.11	YHL034C	SBP1	0.384702
602.13	YHL032C	GUT1	0.59522
602.14	YHL031C	GOS1	0.406921
602.15	YHL030W	ECM29	0.570393
602.16	YHL029C	YHL029C	0.469643
602.2	YOL154W	ZPS1	0.306571
602.4	YDR534C	FIT1	0.184769
602.5	YDR533C	HSP31	0.727869
602.6	YHL040C	ARN1	0.167518
602.7	YHL039W	YHL039W	0.722978
602.8	YHL038C	CBP2	0.296432
602.9	YHL036W	MUP3	0.174138
603.10	YLR245C	CDD1	0.18528
603.11	YLR244C	MAP1	0.720951
603.12	YLR243W	YLR243W	0.725183
603.13	YLR242C	ARV1	0.406538
603.14	YLR241W	YLR241W	0.32721
603.15	YLR240W	VPS34	0.507607
603.16	YLR239C	LIP2	0.425269
603.17	YLR238W	FAR10	0.34898
603.18	YLR237W	THI7	0.415326
603.19	YLR234W	TOP3	0.255012
603.20	YLR233C	EST1	-0.137421
603.21	YLR231C	BNA5	0.066642
603.22	YLR229C	CDC42	0.536822
603.23	YLR228C	ECM22	0.296243
603.24	YLR227C	ADY4	0.192736
603.25	YLR226W	BUR2	0.358486
603.26	YLR225C	YLR225C	0.612471
603.27	YLR224W	YLR224W	-0.0393729
603.2	YLR254C	NDL1	0.44538
603.3	YLR253W	YLR253W	0.0782
603.4	YLR251W	SYM1	0.769338
603.5	YLR250W	SSP120	0.101611
603.6	YLR249W	YEF3	0.6505
603.7	YLR248W	RCK2	0.370991
603.8	YLR247C	YLR247C	0.608929
603.9	YLR246W	ERF2	0.412512
604.10	YML125C	PGA3	0.618253
604.11	YML124C	TUB3	0.404853
604.12	YML123C	PHO84	0.341344
604.13	YML121W	GTR1	0.0302281
604.14	YML120C	NDI1	0.545994
604.15	YML119W	YML119W	0.0535932
604.16	YML118W	NGL3	0.756819
604.17	YML117W	NAB6	0.607458
604.18	YML116W	ATR1	0.185513
604.19	YML115C	VAN1	0.430475
604.20	YML114C	TAF8	0.171789
604.3	YGL258W	VEL1	0.327142
604.4	YML131W	YML131W	0.50732
604.5	YML130C	ERO1	0.416613
604.6	YML129C	COX14	0.595937
604.7	YML128C	MSC1	0.786583
604.8	YML127W	RSC9	0.0692655
605.10	YLL036C	PRP19	0.465142
605.11	YLL035W	GRC3	0.768556
605.12	YLL034C	RIX7	0.799202
605.13	YLL033W	YLL033W	0.278908
605.14	YLL032C	YLL032C	0.271049
605.15	YLL031C	GPI13	0.404161
605.16	YLL029W	YLL029W	0.645445
605.17	YLL028W	TPO1	0.249428
605.18	YLL027W	ISA1	0.303814
605.19	YLL026W	HSP104	0.693331
605.2	YLL046C	RNP1	-0.0646945
605.4	YLL043W	FPS1	0.186846
605.5	YLL042C	ATG10	0.324774
605.6	YLL041C	SDH2	0.719052
605.7	YLL040C	VPS13	0.56701
605.8	YLL039C	UBI4	0.740803
605.9	YLL038C	ENT4	0.375356
606.10	YOR017W	PET127	0.0882965
606.11	YOR018W	ROD1	0.665653
606.12	YHR015W	MIP6	0.129472
606.14	YHR017W	YSC83	0.669242
606.15	YHR018C	ARG4	0.396526
606.16	YHR019C	DED81	0.693615
606.17	YHR020W	YHR020W	0.0107648
606.19	YHR023W	MYO1	0.462232
606.20	YHR024C	MAS2	0.183377
606.21	YHR025W	THR1	0.631294
606.22	YHR026W	PPA1	0.495953
606.23	YHR027C	RPN1	0.356933
606.24	YHR028C	DAP2	0.592505
606.26	YHR030C	SLT2	-0.242779
606.27	YHR031C	RRM3	0.578447
606.28	YHR032W	YHR032W	0.614751
606.29	YHR033W	YHR033W	0.134317
606.2	YOR008C	SLG1	0.392024
606.30	YHR034C	PIH1	-0.21783
606.3	YOR009W	TIR4	0.401737
606.5	YOR011W	AUS1	0.349909
606.6	YOR012W	YOR012W	0.14101
606.8	YOR014W	RTS1	0.567928
606.9	YOR016C	ERP4	0.425729
607.10	YNL261W	ORC5	0.528142
607.12	YNL259C	ATX1	0.571476
607.13	YNL258C	DSL1	0.128713
607.14	YNL257C	SIP3	0.187605
607.15	YNL256W	FOL1	0.720191
607.16	YNL255C	GIS2	0.676432
607.17	YNL254C	YNL254C	0.558445
607.18	YNL253W	TEX1	0.306339
607.19	YNL252C	MRPL17	0.474397
607.20	YNL251C	NRD1	0.447175
607.21	YNL250W	RAD50	0.375632
607.22	YNL249C	MPA43	0.342036
607.23	YNL248C	RPA49	0.74333
607.24	YNL247W	YNL247W	0.55644
607.26	YNL245C	CWC25	-0.159357
607.27	YNL244C	SUI1	0.622836
607.2	YNL272C	SEC2	0.0830354
607.4	YNL268W	LYP1	0.243891
607.5	YNL267W	PIK1	0.309569
607.6	YNL265C	IST1	0.553932
607.7	YNL264C	PDR17	0.12013
607.8	YNL263C	YIF1	0.397373
607.9	YNL262W	POL2	0.538251
609.10	YIL091C	YIL091C	0.776471
609.11	YIL090W	ICE2	0.682269
609.13	YIL088C	AVT7	0.359492
609.14	YIL087C	YIL087C	0.684715
609.15	YIL085C	KTR7	0.642875
609.16	YIL084C	SDS3	0.139679
609.17	YIL083C	YIL083C	0.266058
609.18	YIL079C	AIR1	0.755384
609.19	YIL078W	THS1	0.728601
609.22	YER048C	CAJ1	0.409259
609.23	YER047C	SAP1	0.488864
609.24	YER046W	SPO73	0.17048
609.25	YER045C	ACA1	-0.145125
609.27	YER044C	ERG28	0.364558
609.28	YER043C	SAH1	0.649292
609.29	YER042W	MXR1	0.269217
609.2	YIL099W	SGA1	0.590521
609.30	YER041W	YEN1	0.00114651
609.31	YER040W	GLN3	0.494312
609.33	YER038C	KRE29	0.462066
609.34	YER037W	PHM8	0.724993
609.3	YIL098C	FMC1	0.579689
609.4	YIL097W	FYV10	0.750207
609.5	YIL096C	YIL096C	0.781448
609.6	YIL095W	PRK1	0.123186
609.7	YIL094C	LYS12	0.510808
609.8	YIL093C	RSM25	0.358279
609.9	YIL092W	YIL092W	0.461769
610.10	YJL208C	NUC1	0.77946
610.11	YJL209W	CBP1	-0.0486392
610.12	YJL210W	PEX2	0.640782
610.13	YJL212C	OPT1	0.363506
610.14	YJL213W	YJL213W	0.35172
610.15	YKL071W	YKL071W	0.436235
610.19	YLL063C	AYT1	0.362116
610.2	YJL198W	PHO90	0.458305
610.3	YJL200C	ACO2	0.56459
610.4	YJL201W	ECM25	0.283589
610.5	YJL203W	PRP21	0.221844
610.6	YJL204C	RCY1	0.374994
610.8	YJL206C	YJL206C	0.258254
610.9	YJL207C	LAA1	0.147909
611.10	YDR002W	YRB1	0.616455
611.11	YDR003W	RCR2	0.738371
611.12	YDR004W	RAD57	-0.00562675
611.14	YDR006C	SOK1	0.375258
611.15	YDR007W	TRP1	0.36087
611.16	YDR009W	GAL3	0.497145
611.18	YDR011W	SNQ2	0.439363
611.20	YBR033W	EDS1	0.243411
611.21	YBR034C	HMT1	0.766626
611.22	YBR035C	PDX3	0.385547
611.23	YBR036C	CSG2	0.492575
611.24	YBR037C	SCO1	0.305643
611.25	YBR038W	CHS2	0.47313
611.26	YBR039W	ATP3	0.433599
611.27	YBR040W	FIG1	0.28835
611.2	YDL007W	RPT2	0.380583
611.3	YDL006W	PTC1	0.00495153
611.4	YDL005C	MED2	0.419169
611.5	YDL004W	ATP16	0.5379
611.6	YDL003W	MCD1	0.484622
611.7	YDL002C	NHP10	0.49233
611.8	YDL001W	RMD1	0.087421
611.9	YDR001C	NTH1	0.631614
612.10	YDL059C	RAD59	0.0557323
612.11	YDL060W	TSR1	0.81114
612.13	YDL063C	YDL063C	0.810896
612.15	YDL065C	PEX19	0.34914
612.16	YDL066W	IDP1	0.255698
612.17	YDL067C	COX9	0.533306
612.18	YDL069C	CBS1	0.412706
612.19	YDL070W	BDF2	0.163652
612.20	YDL072C	YET3	0.695681
612.21	YDL073W	YDL073W	0.542828
612.22	YDL074C	BRE1	0.628614
612.24	YDL076C	RXT3	0.398367
612.25	YDL077C	VAM6	0.153792
612.26	YDL078C	MDH3	0.665924
612.27	YDL079C	MRK1	0.610023
612.28	YDL080C	THI3	0.340222
612.29	YDL081C	RPP1A	0.762209
612.2	YDL051W	LHP1	0.76904
612.32	YDL084W	SUB2	0.658974
612.33	YDL085W	NDE2	0.623036
612.34	YDL085C-A	YDL085C-A	0.441172
612.35	YDL086W	YDL086W	0.391243
612.36	YDL087C	LUC7	0.242297
612.37	YDL088C	ASM4	0.0078726
612.38	YDL089W	YDL089W	0.567508
612.39	YDL090C	RAM1	0.257676
612.3	YDL052C	SLC1	0.512326
612.40	YDL091C	UBX3	0.652001
612.41	YDL092W	SRP14	0.622602
612.4	YDL053C	PBP4	0.341554
612.5	YDL054C	MCH1	0.295262
612.6	YDL055C	PSA1	0.650563
612.7	YDL056W	MBP1	0.473481
612.8	YDL057W	YDL057W	0.424151
612.9	YDL058W	USO1	0.113928
613.10	YGR058W	PEF1	0.265137
613.11	YGR057C	LST7	0.326137
613.12	YGR056W	RSC1	0.371721
613.13	YGR055W	MUP1	0.138477
613.14	YGR054W	YGR054W	0.601444
613.15	YGR053C	YGR053C	0.704327
613.16	YGR052W	YGR052W	0.672027
613.17	YGR049W	SCM4	0.502723
613.18	YGR048W	UFD1	0.598318
613.19	YGR047C	TFC4	0.308996
613.20	YGR046W	TAM41	0.374938
613.21	YGR044C	RME1	-0.430626
613.22	YGR043C	YGR043C	0.745427
613.23	YGR042W	YGR042W	0.521329
613.24	YGR041W	BUD9	0.416203
613.25	YGR040W	KSS1	0.0685786
613.26	YGR038W	ORM1	0.0921391
613.27	YGR037C	ACB1	0.413497
613.28	YGR036C	CAX4	0.280346
613.29	YGR035C	YGR035C	-0.0924732
613.2	YGR066C	YGR066C	0.385154
613.31	YGR033C	TIM21	0.0916724
613.32	YGR032W	GSC2	0.274858
613.33	YGR031W	YGR031W	0.250125
613.34	YGR030C	POP6	0.719052
613.36	YGR028W	MSP1	0.380022
613.39	YGR026W	YGR026W	0.371523
613.40	YGR024C	THG1	0.579041
613.4	YGR065C	VHT1	0.184865
613.5	YGR063C	SPT4	0.626101
613.6	YGR062C	COX18	0.291303
613.7	YGR061C	ADE6	0.512592
613.8	YGR060W	ERG25	0.572631
613.9	YGR059W	SPR3	-0.385665
614.10	YOL034W	SMC5	0.150968
614.11	YOL033W	MSE1	0.312722
614.12	YOL032W	OPI10	0.682971
614.13	YOL031C	SIL1	0.274802
614.14	YOL030W	GAS5	0.247812
614.15	YOL029C	YOL029C	-0.172316
614.17	YOL027C	MDM38	0.232065
614.18	YOL026C	MIM1	0.536725
614.19	YOL025W	LAG2	0.495013
614.20	YOL024W	YOL024W	0.0411271
614.21	YOL023W	IFM1	0.344833
614.22	YOL022C	YOL022C	0.743087
614.23	YOL021C	DIS3	0.603296
614.24	YOL020W	TAT2	0.563813
614.25	YOL019W	YOL019W	0.39288
614.26	YOL018C	TLG2	0.493187
614.27	YOL017W	ESC8	0.468315
614.29	YOL015W	YOL015W	0.228954
614.2	YOL044W	PEX15	0.500304
614.30	YOL014W	YOL014W	0.553963
614.31	YOL013C	HRD1	0.607106
614.32	YOL012C	HTZ1	0.509079
614.33	YOL011W	PLB3	0.423172
614.34	YOL010W	RCL1	0.790928
614.35	YOL009C	MDM12	0.38391
614.36	YOL008W	COQ10	0.353332
614.3	YOL043C	NTG2	0.3935
614.4	YOL042W	NGL1	0.283283
614.5	YOL041C	NOP12	0.783146
614.6	YOL040C	RPS15	0.709654
614.7	YOL039W	RPP2A	0.717544
614.8	YOL038W	PRE6	0.435132
614.9	YOL036W	YOL036W	0.283763
615.10	YPL152W	RRD2	0.531209
615.11	YPL151C	PRP46	0.179094
615.12	YPL150W	YPL150W	0.464507
615.13	YPL149W	ATG5	0.218198
615.14	YPL148C	PPT2	0.196772
615.15	YPL147W	PXA1	0.518894
615.16	YPL146C	NOP53	0.743536
615.17	YPL145C	KES1	0.399342
615.18	YPL144W	POC4	0.617689
615.23	YPL139C	UME1	0.162285
615.24	YPL138C	SPP1	0.426653
615.25	YPL137C	GIP3	0.446943
615.26	YPL135W	ISU1	0.598554
615.27	YPL134C	ODC1	0.550981
615.28	YPL133C	RDS2	0.197307
615.29	YPL132W	COX11	0.426916
615.2	YPL160W	CDC60	0.596497
615.30	YPL131W	RPL5	0.73342
615.31	YPL130W	SPO19	-0.111289
615.33	YPL128C	TBF1	0.387507
615.34	YPL127C	HHO1	0.399517
615.35	YPL126W	NAN1	0.790858
615.3	YPL159C	PET20	0.532963
615.4	YPL158C	YPL158C	0.492534
615.5	YPL157W	TGS1	0.694797
615.6	YPL156C	PRM4	0.365044
615.7	YPL155C	KIP2	0.349753
615.8	YPL154C	PEP4	0.73568
615.9	YPL153C	RAD53	0.385084
616.10	YBL057C	PTH2	0.630289
616.11	YBL058W	SHP1	0.532011
616.12	YBL059W	YBL059W	0.524876
616.14	YBL060W	YEL1	0.314402
616.15	YBL061C	SKT5	0.542545
616.16	YBL063W	KIP1	0.234669
616.17	YBL064C	PRX1	0.697954
616.19	YBL066C	SEF1	0.395875
616.1	YBL046W	PSY4	0.0805474
616.20	YBL067C	UBP13	0.122585
616.21	YBL068W	PRS4	0.743847
616.22	YBL069W	AST1	0.4936
616.23	YBL071W-A	KTI11	-0.0500362
616.25	YBL074C	AAR2	0.370936
616.26	YBL075C	SSA3	0.47264
616.27	YBL076C	ILS1	0.54831
616.28	YBL078C	ATG8	0.77348
616.29	YBL079W	NUP170	0.494044
616.2	YBL047C	EDE1	0.567902
616.30	YBL080C	PET112	0.328748
616.31	YBL081W	YBL081W	0.680911
616.3	YBL049W	MOH1	0.69306
616.4	YBL050W	SEC17	0.51907
616.5	YBL051C	PIN4	0.150345
616.6	YBL052C	SAS3	0.626575
616.7	YBL054W	YBL054W	0.738721
616.8	YBL055C	YBL055C	0.416611
616.9	YBL056W	PTC3	0.269503
617.10	YLR451W	LEU3	0.381955
617.11	YLR450W	HMG2	0.354189
617.12	YLR449W	FPR4	0.759964
617.14	YLR447C	VMA6	0.352444
617.15	YLR446W	YLR446W	0.474162
617.16	YLR445W	YLR445W	0.106971
617.17	YLR443W	ECM7	0.270666
617.18	YLR442C	SIR3	0.477825
617.19	YLR441C	RPS1A	0.747241
617.20	YLR440C	SEC39	0.316285
617.21	YLR439W	MRPL4	0.323032
617.22	YLR438C-A	LSM3	0.325079
617.23	YLR438W	CAR2	0.039658
617.24	YLR437C	YLR437C	0.151317
617.3	YLR459W	GAB1	0.573909
617.4	YLR457C	NBP1	0.290411
617.5	YLR456W	YLR456W	0.488008
617.6	YLR455W	YLR455W	0.429908
617.7	YLR454W	YLR454W	0.448959
617.8	YLR453C	RIF2	0.0452002
617.9	YLR452C	SST2	0.434335
618.10	YDL182W	LYS20	0.330188
618.11	YDL183C	YDL183C	0.477414
618.12	YDL185W	TFP1	0.239421
618.14	YDL186W	YDL186W	0.218575
618.15	YDL188C	PPH22	0.136721
618.16	YDL189W	RBS1	0.261433
618.17	YDL190C	UFD2	0.476318
618.19	YDL192W	ARF1	0.656918
[truncated: 2,701 more rows]
