# Supplementary material for: Comparative gene expression between two yeast species
Source: BMC Genomics. 2013 Jan 16;14:33. doi: 10.1186/1471-2164-14-33 (PMC3556494; doi:10.1186/1471-2164-14-33)
Supplement: Additional file 2: Table S2 — Within-species LNS for S. cerevisiae. Table S2 presents the LNS calculated within S. cerevisiae by subsampling the dataset. [file 1471-2164-14-33-S2.xls]

## Sheet: Sc vs Sc LNS
YPR161C	0.476215
YOL138C	0.536383
YDR395W	0.836505
YGR129W	0.467352
YPR165W	0.621231
YPR098C	0.797446
YPL015C	0.617634
YCL050C	0.671215
YMR193W	0.57835
YLR031W	0.673642
YGR053C	0.751911
YER087C-B	0.37759
YOR280C	0.431839
YGR097W	0.537846
YKL025C	0.497822
YKR011C	0.745241
YEL004W	0.36702
YJL200C	0.80208
YLL027W	0.457226
YLR045C	0.581105
YDR348C	0.465049
YPL183C	0.850575
YGR003W	0.56121
YBL095W	0.356818
YGL060W	0.431557
YEL009C	0.65717
YOR083W	0.405689
YEL015W	0.624431
YDR329C	0.647801
YBR252W	0.826774
YDL202W	0.526365
YHR209W	0.790085
YPR008W	0.533393
YER075C	0.46358
YDL203C	0.450875
YBR050C	0.708648
YMR197C	0.810231
YDR134C	0.594846
YBL049W	0.811352
YER054C	0.780561
YNL201C	0.483324
YCR061W	0.747847
YHR051W	0.59823
YDL116W	0.450824
YPR124W	0.238823
YJL023C	0.559473
YGL167C	0.509482
YDL165W	0.433302
YIL143C	0.306917
YGR240C	0.709924
YOR094W	0.66771
YDR167W	0.611525
YBR063C	0.520626
YER052C	0.655448
YPL118W	0.608534
YGR178C	0.446638
YPR086W	0.457463
YOL141W	0.698665
YJL065C	0.356065
YBR122C	0.615
YBR279W	0.490098
YBR271W	0.852969
YMR221C	0.684646
YER130C	0.329521
YBR155W	0.831563
YDR363W	0.40066
YPL147W	0.521029
YLR443W	0.317089
YGR266W	0.47367
YBR067C	0.400392
YLR270W	0.862087
YCR095C	0.561127
YPR084W	0.368372
YMR113W	0.415178
YBR184W	0.409438
YGR035C	0.387772
YDL222C	0.822399
YEL065W	0.291267
YMR296C	0.668767
YDR232W	0.54852
YFR018C	0.450889
YKL007W	0.714102
YIL048W	0.500841
YDL213C	0.788429
YDR443C	0.527779
YNL292W	0.754549
YOR324C	0.299928
YNL134C	0.69682
YKL100C	0.807602
YPL021W	0.49286
YIL146C	0.66291
YNL218W	0.424641
YIL121W	0.232509
YDL167C	0.838562
YPL214C	0.548926
YOR228C	0.775041
YBR270C	0.635094
YGR222W	0.586978
YEL063C	0.429612
YML020W	0.35018
YGR121C	0.490707
YDL095W	0.656318
YBR222C	0.679374
YDL003W	0.751566
YOR323C	0.724465
YMR183C	0.639223
YOR274W	0.468951
YER146W	0.725674
YPL063W	0.642789
YML075C	0.477213
YLR273C	0.653895
YDR457W	0.316969
YDR181C	0.491021
YGL097W	0.807861
YCL056C	0.321611
YJL083W	0.581398
YOR026W	0.566785
YNR016C	0.509031
YER123W	0.442911
YGR055W	0.384701
YMR315W	0.823891
YAL024C	0.442505
YKL187C	0.622291
YDR383C	0.532008
YKL055C	0.460297
YDR035W	0.578112
YHR160C	0.730028
YGR047C	0.389515
YER151C	0.679176
YBR208C	0.261242
YLR070C	0.672736
YPR019W	0.474579
YPR190C	0.869495
YPL228W	0.500917
YGR041W	0.415336
YDR353W	0.615566
YPL047W	0.32496
YPL014W	0.411351
YGR007W	0.431072
YML116W	0.473885
YOL137W	0.530235
YGL155W	0.616784
YKL214C	0.451833
YPL119C	0.641244
YKL011C	0.513558
YHR186C	0.499316
YLL019C	0.824379
YNL257C	0.488309
YJR092W	0.565424
YBR291C	0.664873
YBL059W	0.52019
YDR262W	0.701162
YDR072C	0.37728
YDR179C	0.580894
YIL053W	0.740872
YGR220C	0.555893
YMR161W	0.270059
YER011W	0.40194
YDR258C	0.81501
YGL162W	0.453175
YBR234C	0.649804
YNL047C	0.341017
YKL038W	0.639325
YFL053W	0.628156
YKR060W	0.837831
YLR411W	0.494189
YLR318W	0.437495
YHR150W	0.460582
YFL009W	0.424142
YBR045C	0.485601
YMR039C	0.406011
YKL195W	0.627882
YPR127W	0.770284
YPL188W	0.44655
YDR217C	0.624108
YML015C	0.552277
YJR126C	0.587884
YPR026W	0.835514
YHR073W	0.46031
YMR274C	0.460436
YMR008C	0.602496
YDL227C	0.387529
YOR197W	0.478073
YNL081C	0.630003
YKL096W-A	0.416328
YDR532C	0.520524
YDR049W	0.568161
YKL170W	0.622699
YJL043W	0.578458
YGL047W	0.761285
YLR006C	0.700588
YHR079C	0.506735
YPR171W	0.39964
YML063W	0.863613
YLR178C	0.87482
YHL029C	0.58206
YJL090C	0.446839
YOR184W	0.673303
YDR372C	0.663902
YBR008C	0.269104
YMR203W	0.688323
YIR008C	0.380336
YBL024W	0.872314
YDR317W	0.514045
YJL087C	0.691192
YJL038C	0.583597
YDR043C	0.706842
YHR028C	0.668706
YOR340C	0.869774
YCL044C	0.570789
YFR022W	0.617893
YIR010W	0.547494
YBL008W	0.429926
YOL008W	0.395938
YMR178W	0.608019
YHR017W	0.425249
YMR095C	0.530307
YKR101W	0.616333
YHR198C	0.614189
YOR076C	0.529754
YNL219C	0.598259
YGL015C	0.449245
YLR210W	0.526147
YIL034C	0.746553
YLR148W	0.474306
YOR342C	0.791802
YOL070C	0.409565
YDL160C	0.491848
YGR231C	0.702548
YNL021W	0.498084
YMR266W	0.508124
YPL107W	0.531946
YGR088W	0.825033
YCR063W	0.445465
YDL048C	0.438782
YML092C	0.623297
YPR097W	0.508054
YNL056W	0.417582
YAL020C	0.304247
YFL017C	0.594583
YGL197W	0.606947
YHR092C	0.348454
YNR074C	0.336826
YLR189C	0.66494
YDR113C	0.517922
YFL028C	0.522829
YBR256C	0.633456
YOR081C	0.389358
YPL024W	0.325218
YLR442C	0.365679
YMR257C	0.44798
YDL219W	0.69789
YKL122C	0.73858
YDL080C	0.272553
YEL001C	0.715155
YPR168W	0.277618
YHR109W	0.337324
YPL061W	0.461529
YJL060W	0.622184
YPR062W	0.740703
YLR240W	0.686324
YGR104C	0.463094
YER174C	0.485751
YDR223W	0.622875
YDR402C	0.481585
YMR146C	0.840749
YGR241C	0.463399
YPR057W	0.486208
YGL062W	0.508605
YDR156W	0.701548
YJR113C	0.521105
YPR131C	0.448914
YMR155W	0.642589
YNL180C	0.302818
YIL140W	0.453823
YDR272W	0.759153
YOR238W	0.444402
YNR044W	0.455792
YKL142W	0.849033
YPR009W	0.659666
YHR032W	0.543875
YDR429C	0.863129
YGL079W	0.558613
YHR084W	0.603966
YMR244W	0.359728
YMR233W	0.533652
YNL188W	0.726646
YNL104C	0.519302
YOR365C	0.378894
YIL005W	0.432769
YNR030W	0.537132
YBR265W	0.690013
YGL131C	0.323932
YNR040W	0.405042
YHR033W	0.572329
YNR034W	0.653287
YOR337W	0.605107
YNL181W	0.522648
YGL104C	0.806403
YGR243W	0.715829
YDR164C	0.43439
YDR464W	0.565377
YGR210C	0.73954
YOR168W	0.834065
YLR012C	0.47391
YNL002C	0.888276
YLR054C	0.588171
YNL294C	0.605956
YHR193C	0.804531
YOR005C	0.574928
YPR147C	0.490547
YBR092C	0.568912
YOR242C	0.4182
YLR077W	0.324686
YCR081W	0.491522
YBL040C	0.574531
YJL176C	0.560219
YLR453C	0.29561
YCR007C	0.708204
YOR297C	0.533289
YDR225W	0.731539
YPR020W	0.570961
YJR003C	0.826919
YPR114W	0.686318
YPL189W	0.339162
YPL247C	0.845217
YDR482C	0.412267
YJL122W	0.889564
YBL058W	0.594586
YLL039C	0.749156
YKL107W	0.783745
YCL017C	0.423124
YER085C	0.34706
YMR186W	0.459836
YCR065W	0.560887
YOR388C	0.545534
YLR002C	0.854561
YFL045C	0.777124
YPR091C	0.662318
YOL083W	0.858364
YNL020C	0.380996
YGL125W	0.372386
YKR038C	0.539423
YDL215C	0.740348
YLR354C	0.571668
YFR008W	0.665257
YDR284C	0.703145
YFL013C	0.543223
YKL051W	0.420983
YPR174C	0.361987
YMR091C	0.626595
YJL143W	0.631681
YGR057C	0.458098
YKL194C	0.592064
YLR308W	0.442844
YBR065C	0.392524
YMR029C	0.691013
YNL068C	0.568918
YGL178W	0.438906
YGL157W	0.576563
YMR148W	0.763824
YML058W	0.511937
YLR249W	0.863814
YGR019W	0.835258
YJL049W	0.560532
YOR249C	0.444816
YBL097W	0.420995
YCR020W-B	0.415861
YDR286C	0.573651
YBL043W	0.571918
YLR018C	0.677951
YMR076C	0.603069
YOR251C	0.497661
YJR135W-A	0.298328
YOR186W	0.674445
YOR267C	0.629631
YLR109W	0.601034
YOR032C	0.602529
YBR205W	0.736076
YLR292C	0.685021
YLR216C	0.613814
YCR044C	0.542886
YDR046C	0.477273
YJL092W	0.441551
YML018C	0.813198
YLR445W	0.426778
YOR369C	0.835289
YOR138C	0.606875
YGR246C	0.437973
YJR138W	0.440799
YHR059W	0.546572
YHL009W-B	0.0169313
YNL156C	0.702249
YNL286W	0.390371
YNL093W	0.780347
YIL040W	0.636202
YKL104C	0.592294
YLR186W	0.87375
YGL134W	0.497233
YDR425W	0.716477
YDR293C	0.78199
YNR015W	0.770835
YLR456W	0.400623
YDR448W	0.400402
YIL166C	0.63831
YDR097C	0.702438
YJL066C	0.844
YOR194C	0.591805
YLR368W	0.390095
YKL095W	0.520103
YGR060W	0.333864
YBR115C	0.607591
YBR147W	0.782664
YHR086W	0.570013
YFL003C	0.44428
YOR125C	0.591019
YML079W	0.542384
YLR065C	0.785278
YPL134C	0.607728
YNL298W	0.507428
YGL225W	0.804582
YER078C	0.373244
YNL224C	0.523098
YNL122C	0.581812
YLR129W	0.880576
YGL066W	0.364277
YNL217W	0.474932
YCL067C	0.606628
YGL063W	0.353136
YML030W	0.615362
YAL039C	0.558195
YOR261C	0.591386
YMR316W	0.494464
YLR191W	0.274001
YCR027C	0.410488
YER125W	0.595657
YDL046W	0.712304
YMR263W	0.469898
YOL113W	0.43441
YDR517W	0.587053
YAL001C	0.412815
YBR197C	0.382875
YDR192C	0.347462
YER021W	0.623614
YDR365C	0.798739
YDR505C	0.664358
YDL154W	0.371614
YCR030C	0.78766
YMR211W	0.634081
YGL202W	0.70454
YBL036C	0.734558
YPR178W	0.526771
YOL147C	0.435806
YFR007W	0.597339
YGR072W	0.630509
YER022W	0.542885
YIL118W	0.726595
YJR008W	0.864733
YKL217W	0.726771
YPL036W	0.521593
YCL010C	0.384193
YFR011C	0.544379
YAL047C	0.455366
YDR256C	0.4184
YNL287W	0.669174
YGR103W	0.894654
YOR281C	0.700405
YBR162C	0.753073
YMR114C	0.807622
YGR251W	0.776764
YBR094W	0.42964
YGR065C	0.400737
YOR260W	0.838723
YGL251C	0.422806
YOR374W	0.856491
YKR028W	0.636513
YNR062C	0.436964
YHL026C	0.579572
YHR014W	0.318733
YDL015C	0.604482
YCR028C	0.425164
YER058W	0.56812
YCR016W	0.868789
YER149C	0.682512
YJL147C	0.411841
YGL222C	0.424667
YDR533C	0.726387
YDL035C	0.521478
YDL090C	0.298471
YBR177C	0.612119
YNR059W	0.54952
YLR066W	0.666862
YGR156W	0.275007
YBR125C	0.326559
YBR173C	0.601356
YHR057C	0.576424
YOR077W	0.526089
YAL051W	0.501152
YLR234W	0.401355
YDR198C	0.721133
YJR124C	0.848753
YHR107C	0.648383
YER112W	0.65373
YGR108W	0.459098
YDR346C	0.804191
YDR091C	0.87386
YKR092C	0.849527
YLR385C	0.535306
YLR117C	0.50477
YEL069C	0.479353
YBR250W	0.489067
YDR143C	0.58696
YOL013C	0.682584
YAL031C	0.534164
YLR089C	0.50877
YKL222C	0.34541
YKL155C	0.439355
YNL277W	0.332402
YOL061W	0.783698
YFR013W	0.54611
YDL014W	0.878648
YCL064C	0.175079
YDR493W	0.508071
YLR345W	0.858637
YGL022W	0.736011
YLR192C	0.711988
YOR265W	0.55864
YDR031W	0.781455
YDL190C	0.454752
YKR083C	0.596821
YBR141C	0.682431
YDR453C	0.770802
YAL008W	0.731488
YDR490C	0.588719
YDR191W	0.316895
YLR459W	0.638218
YNL193W	0.503931
YLR360W	0.347095
YOR142W	0.718724
YLR430W	0.467283
YDR304C	0.667782
YPL020C	0.346657
YHL023C	0.469633
YOR283W	0.680807
YJR054W	0.531157
YMR255W	0.613667
YPL154C	0.833936
YDR033W	0.503811
YDR253C	0.407585
YNL014W	0.414093
YAL032C	0.500731
YEL011W	0.868158
YNL291C	0.678186
YOR348C	0.539853
YMR104C	0.698008
YLR079W	0.352526
YOR097C	0.638232
YHR103W	0.506478
YOL107W	0.530714
YHR026W	0.757219
YGR028W	0.6579
YGL061C	0.479951
YJL089W	0.713954
YOR022C	0.620615
YBR228W	0.414267
YNL320W	0.535849
YGR123C	0.86307
YMR220W	0.529405
YBR269C	0.846477
YMR188C	0.595574
YLR290C	0.770596
YNL258C	0.466684
YNL075W	0.878976
YPR159W	0.566184
YMR198W	0.449818
YHR089C	0.867816
YBR194W	0.372766
YNR018W	0.608977
YAL044C	0.454197
YKL197C	0.501317
YKL139W	0.556424
YHR129C	0.501934
YLR436C	0.583419
YOR253W	0.77954
YNL268W	0.62048
YIL105C	0.534616
YDR403W	0.627363
YDR525W-A	0.602293
YEL012W	0.821921
YGL229C	0.668806
YER065C	0.503687
YPR194C	0.374123
YOL005C	0.560203
YML052W	0.619059
YML064C	0.453278
YHL019C	0.681272
YBR167C	0.510464
YHL046C	0.496952
YPR176C	0.451091
YFL016C	0.642911
YLR383W	0.583728
YJL062W	0.540465
YDR140W	0.445048
YNL252C	0.576807
YGR282C	0.63346
YMR196W	0.838344
YOR205C	0.61133
YLR299W	0.766159
YER056C	0.778515
YBR188C	0.476148
YHR178W	0.41616
YOR195W	0.639329
YER114C	0.618428
YGL258W	0.5514
YIL002C	0.458445
YDR518W	0.446714
YKR021W	0.467702
YLR328W	0.554703
YKL173W	0.487912
YNR013C	0.634114
YJR077C	0.608256
YDR376W	0.371357
YPR078C	0.586645
YGL058W	0.577274
YFL005W	0.601824
YMR284W	0.684353
YML061C	0.418472
YJL139C	0.377606
YDL129W	0.511096
YLR449W	0.859572
YLR021W	0.624996
YDL007W	0.60678
YOR145C	0.880929
YMR317W	0.369722
YIL122W	0.48496
YPR037C	0.424466
YLR080W	0.840631
YJR149W	0.685311
YJL145W	0.759467
YNR052C	0.544086
YHR098C	0.57012
YOR244W	0.474609
YMR314W	0.615925
YLR173W	0.622101
YHR190W	0.613803
YPL097W	0.470937
YNL115C	0.837518
YLR103C	0.705218
YBR112C	0.539764
YNL247W	0.86612
YKL132C	0.295713
YPL222W	0.776156
YKL012W	0.545887
YLR395C	0.60071
YAL041W	0.402746
YBL052C	0.711747
YCL045C	0.64741
YNL011C	0.735585
YDL135C	0.552929
YMR237W	0.625459
YOR054C	0.776112
YGR046W	0.601038
YMR130W	0.592055
YLR455W	0.497443
YDR308C	0.512434
YJL153C	0.67626
YKR036C	0.668737
YDR320C	0.512842
YBR035C	0.672267
YCR002C	0.541735
YAL016W	0.630437
YDR244W	0.593821
YPR093C	0.716193
YMR239C	0.868408
YLR163C	0.32634
YDL072C	0.831222
YPL190C	0.469834
YER059W	0.602894
YBR207W	0.44436
YIL049W	0.395913
YBR069C	0.668156
YLR084C	0.621903
YGL215W	0.484601
YPR066W	0.602489
YNL202W	0.717008
YLR099C	0.52927
YOR080W	0.362545
YNL133C	0.503252
YJL167W	0.601295
YJL053W	0.6925
YIL097W	0.800697
YOR198C	0.655252
YLR014C	0.675742
YNL101W	0.510441
YGL241W	0.534732
YML055W	0.507208
YHR143W-A	0.803418
YML035C	0.425636
YGR133W	0.505186
YDR006C	0.445218
YDR023W	0.838588
YDR357C	0.538973
YNL256W	0.822911
YHR197W	0.861506
YER098W	0.606942
YNL325C	0.570302
YDL244W	0.680952
YBR128C	0.549802
YPL258C	0.457724
YNL216W	0.674315
YIL036W	0.695476
YLR307W	0.528327
YML119W	0.268947
YPL273W	0.792565
YCL066W	0.292937
YPL201C	0.472653
YLR046C	0.545597
YHR003C	0.721909
YKR085C	0.655498
YPR041W	0.865902
YHR171W	0.807177
YLR051C	0.842053
YER116C	0.486049
YOR202W	0.501164
YLR364W	0.443817
YNL054W	0.496689
YGR142W	0.56337
YBR153W	0.551413
YOL023W	0.515413
YKL186C	0.588616
YDR221W	0.407294
YGR264C	0.874224
YDR206W	0.671563
YBL037W	0.344748
YPR042C	0.43793
YJR152W	0.436188
YBR085W	0.547093
YKL106W	0.736809
YBR281C	0.448581
YDL153C	0.860328
YBL078C	0.851435
YLL001W	0.732836
YDL150W	0.807269
YOL136C	0.581886
YDR398W	0.85727
YNL168C	0.486199
YIL077C	0.764097
YGR038W	0.469955
YMR153W	0.562911
YPL266W	0.879328
YPL279C	0.609108
YPL264C	0.554216
YHR132C	0.45283
YLR336C	0.81627
YER115C	0.390795
YDR441C	0.558926
YDR101C	0.893567
YMR121C	0.692812
YHL014C	0.517412
YMR312W	0.70593
YOR382W	0.48701
YOR214C	0.308003
YJL030W	0.459326
YJR096W	0.871025
YDR498C	0.342289
YDR410C	0.567484
YOR335C	0.822566
YNL087W	0.764605
YJL177W	0.869786
YHR015W	0.423412
YGL037C	0.87661
YDR502C	0.664699
YDR359C	0.397982
YLR073C	0.80975
YJR076C	0.613912
YAR018C	0.35535
YOR112W	0.419462
YJR057W	0.604324
YKL045W	0.545269
YBR258C	0.602037
YPR074C	0.833502
YHR162W	0.567284
YLR262C-A	0.558285
YML013W	0.649004
YPL003W	0.770511
YGR217W	0.494476
YGR014W	0.586263
YLR017W	0.844681
YNL165W	0.421235
YLR297W	0.594892
YMR319C	0.260304
YDL169C	0.848935
YOR152C	0.749067
YDL216C	0.501241
YFR028C	0.761913
YBR068C	0.40398
YHR008C	0.749379
YOL001W	0.344479
YML111W	0.36714
YMR016C	0.591401
YKL023W	0.619011
YBL017C	0.422751
YBR133C	0.547634
YGR229C	0.747687
YOR092W	0.345658
YJL127C	0.495788
YNR010W	0.465101
YPL001W	0.434428
YJR119C	0.462756
YDR047W	0.444369
YOR381W	0.428936
YBR159W	0.652151
YOR350C	0.420806
YGR158C	0.8389
YDR249C	0.394756
YOR210W	0.832262
YKL174C	0.367156
YLR058C	0.661533
YLR403W	0.501815
YLR028C	0.683265
YLR286C	0.504814
YBR274W	0.326137
YDL044C	0.48388
YNL305C	0.843384
YMR179W	0.627739
YER081W	0.254715
YDR148C	0.776836
YJL059W	0.484001
YIL130W	0.617488
YEL044W	0.472578
YGL108C	0.479263
YOR351C	0.524402
YBL051C	0.507237
YBL066C	0.411498
YFR035C	0.510659
YJR068W	0.694312
YDR042C	0.4397
YDL168W	0.35424
YBR020W	0.471346
YAL019W	0.671254
YDR484W	0.42264
YEL037C	0.422814
YCL027W	0.308181
YDL114W	0.551305
YIL062C	0.731736
YML091C	0.538517
YAL017W	0.618812
YOR372C	0.342496
YGL098W	0.415152
YNL329C	0.398359
YMR199W	0.468655
YDL209C	0.40573
YCR093W	0.489825
YMR300C	0.776024
YLR008C	0.751114
YIL107C	0.831879
YIL057C	0.596441
YGL136C	0.397573
YHR024C	0.515633
YLR120C	0.724664
YPR089W	0.474521
YGR211W	0.725499
YML007W	0.530038
YPL039W	0.440163
YLR237W	0.366044
YHR120W	0.729639
YBL007C	0.582155
YMR194W	0.832174
YNR064C	0.504273
YGR068C	0.374953
YPL075W	0.388369
YPL017C	0.582095
YML004C	0.805884
YGR163W	0.473804
YMR202W	0.74715
YDR108W	0.352219
YOR140W	0.518026
YNL267W	0.423993
YEL029C	0.692984
YLR250W	0.659614
YDR058C	0.77384
YHR053C	0.382281
YGR245C	0.882164
YKR066C	0.698123
YIL003W	0.630412
YGL161C	0.675203
YOR359W	0.717138
YGR181W	0.553877
YGR070W	0.75162
YPL029W	0.528114
YLR116W	0.48219
YDR197W	0.410548
YPL224C	0.712102
YPL172C	0.477988
YJR144W	0.682562
YMR083W	0.587672
YMR156C	0.637192
YGR086C	0.740881
YHR205W	0.607332
YCR048W	0.47729
YKL182W	0.573285
YDL065C	0.356074
YMR126C	0.414082
YDR175C	0.556249
YDR428C	0.478011
YER032W	0.550622
YGR194C	0.835523
YGR078C	0.75526
YMR265C	0.368259
YHR163W	0.682581
YOR222W	0.545345
YIL162W	0.50311
YBL103C	0.508157
YKL108W	0.35273
YMR059W	0.504771
YOL017W	0.451087
YDR302W	0.700877
YLR382C	0.511352
YBR242W	0.754415
YBL021C	0.411677
YOL030W	0.564787
YER012W	0.58681
YLR301W	0.644199
YDR082W	0.456768
YPR139C	0.633031
YGL141W	0.562786
YPL202C	0.484217
YDR458C	0.341114
YOL068C	0.349847
YLR114C	0.496663
YJR072C	0.778558
YDR267C	0.705728
YJL019W	0.515799
YLR248W	0.683619
YIL020C	0.793616
YNL063W	0.344523
YFR044C	0.64451
YIL129C	0.292611
YBR150C	0.590717
YGL176C	0.330059
YDR245W	0.811529
YDR212W	0.747168
YOR103C	0.601724
YMR185W	0.690913
YJL091C	0.496797
YDR065W	0.324326
YOR254C	0.764576
YKL126W	0.689389
YLR441C	0.876286
YFR012W	0.456661
YBR204C	0.774405
YLR283W	0.620764
YGL174W	0.351436
YGR145W	0.89056
YGR199W	0.438708
YDR061W	0.548004
YBL005W	0.219737
YIL108W	0.731541
YDR404C	0.659338
YBR131W	0.503942
YOR058C	0.41075
YBL104C	0.533441
YBR095C	0.449277
YBR084W	0.855974
YMR173W	0.747095
YKL203C	0.348532
YHR085W	0.778356
YOR301W	0.489331
YKR052C	0.497997
YDR168W	0.591472
YNL308C	0.872437
YOR171C	0.490425
YOR031W	0.744905
YLR043C	0.688856
YBL099W	0.628213
YLR359W	0.676944
YPL217C	0.853556
YOR237W	0.268187
YNR009W	0.728657
YGL194C	0.438042
YLR038C	0.579126
YOR106W	0.494908
YMR236W	0.510263
YJR056C	0.583255
YNL314W	0.347974
YDR044W	0.56587
YLR118C	0.679877
YDR387C	0.73739
YOL130W	0.647185
YIL071C	0.64853
YDR169C	0.739096
YDR514C	0.682385
YDR333C	0.496295
YMR210W	0.65589
YDR124W	0.627774
YOR338W	0.546929
YKR061W	0.485147
YER088C	0.545867
YDR115W	0.652746
YOR334W	0.419794
YPR021C	0.4854
YGR256W	0.709419
YKR097W	0.628896
YMR107W	0.807741
YDR451C	0.437923
YCL063W	0.649574
YJL192C	0.748953
YBR039W	0.579613
YIR027C	0.535977
YAL042W	0.572655
YPR036W	0.551929
YIL007C	0.656346
YOR030W	0.556981
YPL267W	0.583814
YHR181W	0.613992
YMR243C	0.805718
YDR188W	0.720266
YNR034W-A	0.52301
YEL023C	0.387431
YNL045W	0.791701
YPR141C	0.493219
YJR061W	0.571449
YIL104C	0.743697
YLL035W	0.789618
YNL282W	0.688327
YLR424W	0.343553
YDR520C	0.312748
YGL137W	0.582299
YNL212W	0.493004
YMR234W	0.490631
YMR112C	0.494559
YHR005C-A	0.681718
YJL134W	0.672638
YLR454W	0.582364
YNR023W	0.424214
YKL064W	0.72481
YDR080W	0.424746
YPL253C	0.507744
YBR096W	0.619141
YJR042W	0.456504
YGR150C	0.476048
YLR390W-A	0.378759
YGR074W	0.645326
YDR089W	0.31032
YHR043C	0.57482
YGL180W	0.748215
YPR101W	0.558212
YBR146W	0.538156
YDR017C	0.367841
YDR085C	0.809661
YPL043W	0.885771
YHR011W	0.448557
YDL235C	0.503871
YLR348C	0.212074
YGL158W	0.446376
YGR186W	0.477105
YAL028W	0.759351
YDL002C	0.548732
YJL213W	0.351097
YDR099W	0.602551
YNL278W	0.497904
YNL173C	0.75469
YMR216C	0.497186
YLR313C	0.427327
YMR306W	0.412667
YLR196W	0.889179
YBR085C-A	0.427178
YDL059C	0.417002
YHL035C	0.552266
YJR116W	0.416548
YBR073W	0.635366
YDR449C	0.867622
YBR215W	0.422616
YDL088C	0.411904
YNL161W	0.438761
YDR435C	0.707126
YDL052C	0.653853
YMR144W	0.495338
YFR031C	0.515623
YDR161W	0.86822
YER062C	0.523698
YCR068W	0.657083
YPR051W	0.716922
YCR094W	0.447899
YOR285W	0.813678
YLR253W	0.468416
YJL001W	0.655367
YLL022C	0.651406
YHR067W	0.466659
YGL237C	0.535634
YOR266W	0.464176
YBR044C	0.447726
YLR071C	0.563645
YDR120C	0.875596
YJL012C	0.45956
YER126C	0.876251
YMR246W	0.720047
YLR201C	0.689664
YJL098W	0.793525
YBR059C	0.59397
YHR091C	0.443181
YGR020C	0.699588
YIR039C	0.806709
YML066C	0.34186
YDR501W	0.248996
YNL088W	0.636651
YNL053W	0.381082
YKR043C	0.779086
YDR400W	0.539908
YDR137W	0.449727
YBR231C	0.386459
YDL120W	0.479514
YLR151C	0.715807
YER082C	0.84242
YFR021W	0.565145
YML121W	0.391538
YLR310C	0.384097
YGR087C	0.358505
YGR244C	0.719772
YGL255W	0.335357
YNL036W	0.621781
YHR046C	0.661565
YOR016C	0.409306
YKR071C	0.613868
YGR063C	0.603076
YML065W	0.621575
YPR005C	0.70624
YGR223C	0.673597
YAR003W	0.373792
YFL062W	0.690556
YMR267W	0.548363
YPL093W	0.833944
YNL077W	0.566399
YJR034W	0.588631
YPL160W	0.842011
YGL185C	0.676199
YKL175W	0.433216
YDR456W	0.477053
YGL190C	0.422229
YOR101W	0.842659
YMR262W	0.771538
YGL005C	0.573676
YBL019W	0.404565
YBR043C	0.52108
YDL231C	0.388274
YML101C	0.431629
YOL094C	0.674114
YPR007C	0.523563
YMR077C	0.549277
YMR108W	0.765843
YIL067C	0.357862
YPL126W	0.868814
YKL179C	0.537193
YJL033W	0.850093
YEL041W	0.710977
YLL036C	0.621334
YGL208W	0.772389
YNL113W	0.869205
YKR099W	0.729877
YBR171W	0.701787
YDL005C	0.483538
YDL056W	0.500396
YML120C	0.750908
YOR384W	0.552574
YLL021W	0.696106
YGR048W	0.600799
YOL149W	0.738672
YML129C	0.679251
YBR220C	0.612183
YOL154W	0.326616
YBR227C	0.48492
YNR056C	0.394826
YER165W	0.840284
YNL327W	0.613943
YOR130C	0.434572
YJL181W	0.404865
YPL099C	0.600726
YER016W	0.609866
YDL039C	0.624168
YNL242W	0.634747
YNL297C	0.530743
YMR058W	0.45513
YOL078W	0.458372
YAL018C	0.463733
YEL002C	0.633455
YJL156C	0.34043
YCL032W	0.550671
YPL050C	0.827787
YDR510W	0.576302
YLR327C	0.869132
YPL257W	0.626183
YLR142W	0.677835
YLR104W	0.491967
YNL222W	0.339122
YLR291C	0.817726
YKR051W	0.521468
YBR293W	0.452686
YLR412W	0.676818
YFR040W	0.552287
YNR067C	0.47096
YNL074C	0.676739
YBR021W	0.605561
YML021C	0.676275
YER038C	0.614355
YNL044W	0.536618
YER173W	0.430434
YOR190W	0.469848
YML048W	0.551396
YBR130C	0.5617
YPR072W	0.510344
YDR418W	0.870163
YHL006C	0.428829
YHL034C	0.578929
YHR048W	0.358085
YLR183C	0.772777
YIR024C	0.610133
YCR038C	0.603726
YOL155C	0.479911
YIL009C-A	0.448732
YJR040W	0.491617
YOR059C	0.697911
YGR173W	0.864905
YNR002C	0.800738
YIL158W	0.727577
YBR086C	0.507693
YOR027W	0.512628
YER048W-A	0.356012
YHR164C	0.328107
YGR278W	0.200174
YDR462W	0.573772
YMR273C	0.423572
YJL162C	0.453536
YLL054C	0.429006
YDL055C	0.750868
YFL017W-A	0.525611
YOL019W	0.470521
YGL127C	0.488139
YLR266C	0.351201
YGR268C	0.743744
YKR076W	0.846183
YJR130C	0.66215
YEL007W	0.356361
YMR285C	0.601627
YBR104W	0.823404
YPL263C	0.850786
YER096W	0.611167
YIL128W	0.643995
YKL088W	0.44662
YLR228C	0.375955
YKL056C	0.849216
YPL037C	0.81793
YDR459C	0.345791
YOR357C	0.524134
YNR004W	0.304606
YNL192W	0.577103
YGL068W	0.635205
YDL157C	0.728046
YJL029C	0.354601
YBR105C	0.544918
YDL013W	0.418927
YJR052W	0.586904
YGL200C	0.723522
YNL194C	0.821677
YDR260C	0.194741
YPL012W	0.858207
YBL047C	0.645492
YKR001C	0.639701
YBR154C	0.871966
YPL156C	0.500437
YKL048C	0.427099
YJL020C	0.616236
YPL105C	0.573091
YLR251W	0.855932
YGR113W	0.366337
YGL008C	0.766216
YBR253W	0.556193
YLR212C	0.670027
YCR020C	0.360245
YJR141W	0.60723
YHR060W	0.652966
YDR361C	0.872088
YPL009C	0.481483
YNL027W	0.48365
YNL065W	0.643195
YNL211C	0.439308
YHL038C	0.412424
YPL070W	0.685528
YOL111C	0.516447
YDR075W	0.736134
YER009W	0.806667
YMR219W	0.442795
YIR011C	0.426512
YMR297W	0.823765
YJR021C	0.667884
YDR254W	0.688175
YPL005W	0.509066
YGL105W	0.780262
YKL188C	0.746529
YGR090W	0.808902
YKL062W	0.654493
YER044C	0.524942
YNL315C	0.569509
YLL049W	0.37044
YKL216W	0.732036
YDR162C	0.461155
YCR059C	0.692719
YDL183C	0.572136
YKR046C	0.706159
YCL039W	0.508015
YER140W	0.512496
YPL069C	0.356398
YOR386W	0.800542
YPL151C	0.336203
YHR207C	0.399494
YDR171W	0.863193
YPL157W	0.728417
YDR479C	0.743963
YAL034W-A	0.443634
YBR013C	0.443455
YOR258W	0.476636
YNR057C	0.457309
YIL015W	0.408613
YHR127W	0.722609
YFL018C	0.608197
YNL328C	0.431826
YCL049C	0.586227
YLR072W	0.451096
YBR288C	0.595929
YGL055W	0.405858
YHR111W	0.348991
YOL055C	0.562385
YOR347C	0.805526
YGL065C	0.354969
YHR013C	0.778335
YOR307C	0.444168
YNL144C	0.595474
YIR038C	0.810125
YAL046C	0.506165
YPL193W	0.661253
YJL045W	0.718267
YDR347W	0.523284
YGR208W	0.786014
YKR078W	0.525402
YDR201W	0.515067
YLR027C	0.625145
YOR275C	0.679682
YML077W	0.531731
YGL245W	0.771482
YHR058C	0.420393
YPR181C	0.644475
YBR106W	0.807335
YHR018C	0.564554
YBR170C	0.653175
YDL211C	0.436637
YPL078C	0.609941
YDR273W	0.689029
YDR399W	0.859804
YLR064W	0.484097
YKL181W	0.876533
YGL045W	0.756403
YDL078C	0.683511
YOL041C	0.841407
YMR226C	0.629157
YHR200W	0.558207
YDR524C	0.532456
YGR270W	0.546117
YPR125W	0.545516
YEL046C	0.688683
YIR015W	0.504286
YGR136W	0.636918
YMR242C	0.859666
YDR204W	0.835673
YMR145C	0.473583
YLL031C	0.513609
YLR229C	0.702528
YLR421C	0.601647
YJR151C	0.641253
YPL096W	0.513639
YML038C	0.398244
YJL082W	0.688531
YIL006W	0.634926
YLR392C	0.605354
YGR075C	0.598529
YBR268W	0.67222
YKR020W	0.529924
YHR068W	0.843242
YGL160W	0.584674
YDR430C	0.312367
YGR042W	0.656429
YPR160W	0.823303
YER007W	0.407874
YFL033C	0.484361
YDL089W	0.694042
YEL062W	0.477859
YBR026C	0.822868
YLR143W	0.72598
YMR125W	0.671878
YLR126C	0.324135
YGL086W	0.501013
YNL129W	0.538617
YGL048C	0.648598
YER106W	0.530279
YBR083W	0.34193
YGR169C	0.413977
YMR074C	0.623517
YDR341C	0.837171
YHR138C	0.831048
YPL144W	0.561447
YEL053C	0.480017
YGR106C	0.751218
YHL020C	0.360105
YLR452C	0.618088
YMR005W	0.569768
YLR363C	0.361332
YIL023C	0.546535
YGL115W	0.636311
YKL138C	0.596867
YOL109W	0.612299
YGL002W	0.500746
YLR179C	0.737974
YNL230C	0.552241
YCR015C	0.348535
YMR313C	0.545968
YLR361C	0.400563
YBR077C	0.613557
YOR298W	0.325751
YDR380W	0.622271
YDL177C	0.53351
YOL084W	0.805884
YLR069C	0.565793
YDR060W	0.863716
YGR149W	0.829533
YPL213W	0.460511
YPL203W	0.857162
YLL041C	0.774056
YNR021W	0.759699
YGR080W	0.634489
YBL055C	0.612404
YBR195C	0.459159
YPL191C	0.589586
YMR013C	0.404733
YPL148C	0.439754
YFL038C	0.586166
YPL088W	0.559503
YIL037C	0.426218
YGL145W	0.554042
YPR060C	0.832531
YNL004W	0.499597
YEL018W	0.630357
YEL043W	0.460782
YHR069C	0.831672
YLR323C	0.514606
YPL053C	0.481047
YGL172W	0.491432
YJR070C	0.886035
YDL143W	0.736634
YKL162C	0.720772
YDR257C	0.641036
YMR290C	0.895457
YDL021W	0.839811
YPL211W	0.887245
YDR452W	0.606136
YBR074W	0.648404
YAL038W	0.686795
YOL047C	0.773532
YMR024W	0.588957
YLR147C	0.562037
YDL018C	0.526375
YML012W	0.669605
YIL061C	0.398616
YHR187W	0.624039
YGR155W	0.77175
YLR136C	0.491431
YKR015C	0.578048
YLR320W	0.455009
YDL060W	0.879985
YIL085C	0.642376
YHR075C	0.650382
YGL195W	0.66924
YDR062W	0.656512
YNL289W	0.191183
YER161C	0.464895
YNR036C	0.682553
YMR247C	0.464853
YAL067C	0.40486
YMR111C	0.559942
YBR136W	0.378182
YKL059C	0.347985
YMR090W	0.854813
YGR119C	0.717338
YGR235C	0.477708
YJL204C	0.349033
YNL154C	0.65584
YGR209C	0.718847
YBL064C	0.87475
YDL181W	0.737376
YMR133W	0.685776
YKL029C	0.79662
YPR106W	0.344931
YNL039W	0.445778
YDL149W	0.75981
YLR007W	0.568261
YBR282W	0.620824
YDR009W	0.633654
YER170W	0.429698
YGR187C	0.858062
YPL269W	0.336553
YER013W	0.358579
YDR407C	0.464301
YHR137W	0.576167
YGL009C	0.656295
YGR058W	0.309512
YIL008W	0.818879
YBR192W	0.543155
YBL009W	0.728619
YDR279W	0.680121
YLR243W	0.822812
YER029C	0.592414
YOL048C	0.834396
YJL025W	0.665464
YDR246W	0.591446
YDR427W	0.557792
YLR187W	0.41841
YER182W	0.7204
YNL163C	0.785436
YMR137C	0.635459
YOL148C	0.36351
YMR228W	0.435368
YJR069C	0.82425
YIL066C	0.366639
YDR411C	0.659712
YNL061W	0.874466
YDR309C	0.591473
YER095W	0.469703
YCR054C	0.612515
YJL138C	0.858012
YDR499W	0.493593
YKR004C	0.335082
YJL063C	0.562137
YMR206W	0.730234
YMR154C	0.501697
YLR410W	0.584371
YER092W	0.470092
YBR101C	0.383411
YIL042C	0.763319
YHR112C	0.66646
YGL029W	0.84318
YJR060W	0.349918
YDR437W	0.421885
YHL022C	0.445325
YGR017W	0.391687
YGL175C	0.489404
YLR305C	0.362245
YIL124W	0.826533
YGR234W	0.692824
YCR004C	0.743333
YKL028W	0.4344
YPR173C	0.499989
YPR137W	0.871052
YAL011W	0.497501
YJL108C	0.397839
YLR238W	0.495432
YNL067W	0.866715
YLR020C	0.736984
YEL016C	0.312451
YEL020C	0.671986
YPL060W	0.656214
YER087W	0.47203
YOL087C	0.740695
YNL304W	0.397379
YHR056C	0.276457
YNL092W	0.80722
YPL152W	0.688035
YKL033W	0.554018
YJR110W	0.497163
YLR427W	0.325987
YLR049C	0.45632
YBR025C	0.804158
YGL243W	0.627086
YNL208W	0.797808
YER055C	0.800796
YJR123W	0.86334
YHR065C	0.837064
YNL128W	0.539617
YDR405W	0.486106
YGL163C	0.331852
YJL128C	0.382615
YJR002W	0.872986
YDL217C	0.344341
YPL094C	0.669591
YJL157C	0.646507
YER120W	0.656954
YGL207W	0.599656
YLR315W	0.356551
YDR516C	0.829158
YPL106C	0.57715
YFR042W	0.566187
YPR191W	0.635536
YMR241W	0.801964
YOR147W	0.381154
YBR260C	0.377925
YLR396C	0.335987
YNR037C	0.52412
YPL243W	0.760278
YDL109C	0.483013
YLR440C	0.310512
YBR018C	0.644999
YCR043C	0.786036
YPL270W	0.56836
YBR054W	0.593575
YNL164C	0.641711
YNL062C	0.841869
YMR298W	0.597316
YMR003W	0.490944
YML106W	0.831753
YKL094W	0.735586
YOR066W	0.371016
YDR497C	0.483937
YJR147W	0.650264
YDR041W	0.651087
YDR409W	0.36197
YMR272C	0.493649
YJL039C	0.490802
YDL081C	0.829443
YDR307W	0.504189
YIL019W	0.849627
YDR390C	0.621632
YDL201W	0.867853
YNL200C	0.881683
YMR028W	0.611117
YKR041W	0.332514
YER073W	0.657949
YGR144W	0.59122
YEL006W	0.257893
YJR007W	0.852598
YBR053C	0.861334
YCR073W-A	0.708561
YOR269W	0.605171
YLL060C	0.53134
YPL163C	0.559058
YLL003W	0.448318
YMR258C	0.731236
YML125C	0.758474
YML069W	0.57516
YOL057W	0.480297
YFR030W	0.514152
YIL150C	0.605037
YGR146C	0.577817
YDL126C	0.670751
YDL006W	0.428865
YMR025W	0.596493
YOR227W	0.826627
YCL057C-A	0.340228
YOR362C	0.650627
YMR276W	0.43735
YGR061C	0.750586
YBR049C	0.578982
YML124C	0.64136
YPL246C	0.544819
YOR111W	0.487972
YMR096W	0.554901
YLR431C	0.510873
YLR152C	0.688027
YKL019W	0.549835
YGR168C	0.488598
YGR027C	0.83689
YJL048C	0.749118
YGL250W	0.76688
YEL031W	0.40258
YDL147W	0.621231
YJL129C	0.499632
YKL191W	0.836435
YIL099W	0.799756
YJR135C	0.478034
YBR102C	0.373929
YIR013C	0.442614
YDR144C	0.801954
YIL094C	0.766075
YMR032W	0.524281
YPL112C	0.503445
YAL049C	0.687043
YMR078C	0.590473
YJL085W	0.459056
YKL209C	0.44759
YKL128C	0.690034
YMR010W	0.575775
YBR193C	0.390136
YCR023C	0.45825
YHL009C	0.381721
YDL086W	0.599625
YOR201C	0.555097
YPR109W	0.494438
YIL038C	0.67765
YDR001C	0.864449
YPL137C	0.40509
YML082W	0.718013
YJL004C	0.437389
YOR286W	0.570369
YOR315W	0.724782
YNL010W	0.778423
YJL070C	0.693569
YIL087C	0.836426
YNL079C	0.583691
YHR061C	0.460458
YHR104W	0.866306
YPL111W	0.284941
YBR158W	0.620711
YGL146C	0.68569
YBR182C	0.500943
YER043C	0.822494
YPR015C	0.665655
YMR054W	0.524324
YER026C	0.570544
YDR264C	0.512622
YOL036W	0.33288
YMR231W	0.507243
YPR100W	0.635575
YDL139C	0.476653
YOL028C	0.490792
YNR033W	0.389331
YKL149C	0.287244
YBL093C	0.491061
YPR122W	0.341419
YOL009C	0.464455
YER124C	0.409368
YGR253C	0.661682
YOL158C	0.381448
YDR055W	0.708003
YMR190C	0.538051
YDL110C	0.860524
YNL187W	0.489532
YOR049C	0.502268
YNL274C	0.856531
YMR027W	0.707028
YJR032W	0.791734
YIL044C	0.541774
YGR135W	0.615107
YBR011C	0.673132
YDR419W	0.478939
YBR110W	0.472131
YOR009W	0.411184
YGR089W	0.432204
YLR247C	0.613151
YDR266C	0.694291
YPL208W	0.562146
YLR450W	0.455316
YOR319W	0.542049
YML051W	0.513973
YCL014W	0.511094
YGL117W	0.48083
YLR371W	0.549327
YDL051W	0.878974
YLL040C	0.542738
YKR070W	0.454928
YJL072C	0.467678
YHR081W	0.801886
YOR061W	0.614162
YDR090C	0.310416
YPL256C	0.731249
YOR070C	0.529574
YNL024C	0.61612
YDR040C	0.449874
YJL217W	0.39426
YLR397C	0.834687
YGL093W	0.475057
YDR523C	0.500736
YHL017W	0.462164
YKL098W	0.371179
YOR204W	0.683749
YCR008W	0.375048
YOR298C-A	0.343665
YOL059W	0.454733
YOR250C	0.419181
YGR110W	0.759294
YHL036W	0.610493
YOR165W	0.61549
YJR088C	0.57421
YCR014C	0.499545
YHR020W	0.861465
YMR235C	0.801167
YGL099W	0.87497
YBL050W	0.716059
YJR039W	0.722146
YJL148W	0.895073
YNL185C	0.517783
YFR036W	0.382602
YMR067C	0.400681
YML086C	0.574306
YDR016C	0.545792
YGR062C	0.503117
YIL113W	0.839401
YNL234W	0.394941
YKR093W	0.434997
YCR072C	0.856091
YDR414C	0.724164
YPL045W	0.41672
YDR342C	0.665649
YBR118W	0.774955
YGR189C	0.567739
YER113C	0.698211
YCR086W	0.47868
YOR380W	0.570251
YFL044C	0.635375
YHR039C	0.38294
YNL046W	0.416613
YDR318W	0.452153
YLR025W	0.536938
YOR355W	0.653421
YPL265W	0.328389
YDR076W	0.404988
YHR090C	0.578945
YDR214W	0.579315
YPR061C	0.715502
YOL090W	0.534874
YGR267C	0.585583
YGR185C	0.836791
YML050W	0.499111
YDR034W-B	0.55853
YNL078W	0.410475
YMR158W	0.609109
YOR262W	0.660427
YKR018C	0.674102
YDR470C	0.32955
YFL004W	0.55635
YDL045W-A	0.490583
YNL290W	0.64345
YMR132C	0.628802
YDR358W	0.85623
YBR010W	0.720439
YGL085W	0.32097
YML008C	0.648811
YLR206W	0.608967
YKR089C	0.666391
YIL119C	0.383573
YDR073W	0.405445
YOR180C	0.455342
YPL170W	0.599
YGL139W	0.703725
YLR287C	0.774903
YBR248C	0.696133
YGL140C	0.346049
YGR180C	0.413674
YPL229W	0.566999
YDR183W	0.500576
YDR079W	0.62319
YDR205W	0.451818
YER118C	0.800879
YBL067C	0.423031
YOR093C	0.373837
YKL144C	0.834209
YLL055W	0.461833
YLR343W	0.352215
YMR064W	0.378822
YGR193C	0.575477
YOL029C	0.596989
YML041C	0.471763
YMR260C	0.853581
YOR060C	0.357376
YKL101W	0.523887
YJR015W	0.55959
YHR191C	0.443193
YDR185C	0.217552
YDL170W	0.536949
YPL153C	0.406041
YML072C	0.558466
YGR036C	0.253197
YBR283C	0.785053
YGL226W	0.502822
YGR196C	0.50784
YNL330C	0.480401
YLR393W	0.498518
YHR189W	0.503745
YJR030C	0.546497
YDR513W	0.829309
YPR069C	0.663918
YGR170W	0.428925
YBR061C	0.80017
YPL002C	0.499471
YJR053W	0.490628
YKL074C	0.537015
YKR023W	0.474719
YAL036C	0.856465
YKL082C	0.855962
YGL010W	0.612051
YHR195W	0.771352
YGL003C	0.574577
YGR237C	0.783619
YIL131C	0.6559
YPR111W	0.349494
YDR287W	0.74983
YMR002W	0.545225
YOR296W	0.44568
YBL106C	0.402663
YOR035C	0.715581
YDR200C	0.550779
YIL127C	0.86384
YIR042C	0.248861
YBL068W	0.859174
YOR118W	0.478119
YPR055W	0.511593
YMR281W	0.500295
YBR019C	0.519153
YOR239W	0.56368
YBR001C	0.805973
YOR256C	0.58207
YER139C	0.54771
YBR160W	0.414766
YGR232W	0.676215
YMR006C	0.629076
YHR064C	0.858794
YMR174C	0.82068
YKR002W	0.420674
YPL120W	0.614164
YOR151C	0.718569
YPR025C	0.533392
YOL123W	0.658534
YKR088C	0.518187
YLR121C	0.603111
YGL094C	0.50387
YDR081C	0.552617
YCR012W	0.591046
YKR044W	0.609116
YNL220W	0.642611
YJL186W	0.635082
YGR263C	0.562022
YIL024C	0.541491
YPR070W	0.279764
YJR084W	0.375262
YMR087W	0.657596
YER050C	0.601191
YDR068W	0.51081
YGR059W	0.562302
YLR067C	0.520352
YKL080W	0.738124
YIL137C	0.52425
YBL075C	0.751356
YGL246C	0.796397
YER035W	0.8183
YHR108W	0.631259
YMR299C	0.466527
YML093W	0.871863
YOR155C	0.728028
YNL146W	0.600024
YGL143C	0.530289
YLL018C-A	0.321814
YJL095W	0.497171
YMR030W	0.743683
YDL117W	0.386648
YOL056W	0.658657
YML053C	0.415143
YMR073C	0.43309
YDR224C	0.728776
YER171W	0.748488
YNL141W	0.869326
YDL010W	0.552851
YDR106W	0.599873
YHR078W	0.37343
YDR270W	0.605122
YOR098C	0.690224
YIL026C	0.541577
YDR067C	0.541567
YCR003W	0.624585
YML017W	0.268593
YGL122C	0.347846
YMR128W	0.792362
YEL013W	0.521658
YLR268W	0.605541
YDL069C	0.454233
YEL055C	0.783612
YMR065W	0.32844
YMR169C	0.800815
YIL068C	0.335456
YPR183W	0.580709
YLR387C	0.477187
YLR125W	0.405071
YOL024W	0.436551
YGR012W	0.308452
YNL095C	0.624526
YKL092C	0.523323
YBR007C	0.37104
YPL124W	0.505834
YAL015C	0.571831
YGL253W	0.718504
YOR196C	0.52764
YOL076W	0.638387
YDR233C	0.742362
YEL040W	0.81927
YNL250W	0.470148
YMR252C	0.721505
YLR312W-A	0.56708
YGR206W	0.536688
YJL106W	0.537758
YKL189W	0.680559
YER152C	0.393787
YCL033C	0.752164
YPL041C	0.358763
YOL131W	0.6122
YLR088W	0.570031
YCR045C	0.468526
YCR079W	0.79272
[truncated: 2,745 more rows]
