# Supplementary material for: Comparative gene expression between two yeast species
Source: BMC Genomics. 2013 Jan 16;14:33. doi: 10.1186/1471-2164-14-33 (PMC3556494; doi:10.1186/1471-2164-14-33)
Supplement: Additional file 4: Table S3 — Condition-specific between-species LNS for S. cerevisiae and S. bayanus. Table S3. presents the condition-specific LNS for each gene. [file 1471-2164-14-33-S4.xls]

## Sheet: Condition-specific LNS
	NAME	GWEIGHT	MMS	Heat shock	Sorbitol	Uracil	Rapamycin	Alpha factor	Hydrogen peroxide	Sporulation	Cell cycle	Diauxic shift
EWEIGHT			1	1	1	1	1	1	1	1	1	1
YPL047W,521.11,SGF11	YPL047W,521.11,SGF11	1	-0.08728	-0.157193	-0.304341	-0.2698	0.018369	-0.140035	-0.04676	-0.025031	-0.208652	0.4443
YER038C,609.33,KRE29	YER038C,609.33,KRE29	1	-0.245828	-0.074102	-0.316165	-0.103883	-0.099641	-0.20806		0.046017	-0.04938	0.549134
YJL076W,563.2,NET1	YJL076W,563.2,NET1	1	-0.125309	0.055087	-0.242238	-0.216672	-0.076888	-0.118419	-0.068344	-0.016306	-0.087632
YDL080C,612.28,THI3	YDL080C,612.28,THI3	1	-0.016347	0.074006	-0.243391	-0.110942	-0.028905	-0.131243	0.003176	0.076713	-0.105996	0.104762
YBR216C,678.13,YBP1	YBR216C,678.13,YBP1	1	0.171214	-0.015528	-0.321302	-0.240289	-0.06703	-0.11196	0.061835	0.188473	-0.23077	0.237553
YOR356W,673.40,YOR356W	YOR356W,673.40,YOR356W	1	-0.049309	0.013508	-0.225737	-0.17579	0.158681	-0.115322	0.026177	0.103081	-0.053415	0.212499
YHR003C,668.6,YHR003C	YHR003C,668.6,YHR003C	1	-0.133875	-0.196279	-0.20846	-0.291331	-0.232031	-0.023584	0.124922	0.065101	0.058351	0.415985
YOR351C,673.45,MEK1	YOR351C,673.45,MEK1	1	-0.153469		-0.03076	-0.282088	-0.134402	-0.026351		0.181241
YPL074W,632.15,YTA6	YPL074W,632.15,YTA6	1	-0.099357	-0.190141	-0.092047	-0.26236	-0.108433	-0.122669	0.059774	0.217212	0.036076	0.53236
YFR039C,628.16,YFR039C	YFR039C,628.16,YFR039C	1	0.031118	-0.024707	-0.10569	-0.242105	-0.028733	0.017217		0.070029	-0.048861	0.18841
YFL004W,634.25,VTC2	YFL004W,634.25,VTC2	1	-0.462831	-0.494126	-0.257385	-0.292747	0.257454	-0.071785	0.087434	0.048932	-0.206044	0.168944
YGR068C,642.2,YGR068C	YGR068C,642.2,YGR068C	1	-0.352793	-0.187118	-0.232989	-0.115103	-0.150739	-0.031859		0.096896	0.210428	0.031769
YPL204W,658.23,HRR25	YPL204W,658.23,HRR25	1	-0.302133	-0.246874	-0.167562	-0.166822	-0.211958	0.118749	0.06754	0.00578	0.097348	-0.087795
YOR126C,620.4,IAH1	YOR126C,620.4,IAH1	1	-0.205054	-0.209748	-0.22542	-0.209733	-0.272894	0.00938	-0.045008	-0.046428	0.06623	0.211392
YGR146C,600.3,YGR146C	YGR146C,600.3,YGR146C	1	-0.337546	-0.22103	-0.480054	-0.318651	0.209733	0.293652	-0.068545	0.028513	0.08718	0.249483
YDR270W,630.27,CCC2	YDR270W,630.27,CCC2	1	-0.152355	-0.102392	-0.271188	-0.303861	0.099709	0.084947	0.010381	0.029789	0.196791	0.286989
YCL001W,675.34,RER1	YCL001W,675.34,RER1	1	-0.141947	0.014293	-0.144861	-0.228455	-0.005636	0.090121	0.053071	0.179773	0.124504	0.071837
YDL117W,561.11,CYK3	YDL117W,561.11,CYK3	1	0.02574	-0.143747	-0.1459	0.014375	-0.199374	-0.022316	0.086763	0.176986	-0.059481	0.037274
YBR127C,678.96,VMA2	YBR127C,678.96,VMA2	1	0.099585	0.070151	-0.132172	-0.051168	-0.182953	0.091762		0.16304	-0.105775	0.135196
YML079W,643.22,YML079W	YML079W,643.22,YML079W	1	-0.289665	-0.157749	-0.270901	0.248749	0.2576	0.049042	0.023885	0.105725	0.297561	0.314991
YGR181W,600.34,TIM13	YGR181W,600.34,TIM13	1	-0.160754	-0.124439	-0.131939	0.083459	0.225409	-0.085866	-0.042961	0.00188	0.179792	0.181414
YKR021W,624.36,ALY1	YKR021W,624.36,ALY1	1	-0.047599	-0.159095	-0.320541	0.107598	0.061225	-0.033631	0.05349	-0.039096	0.214265	0.137211
YJR017C,646.45,ESS1	YJR017C,646.45,ESS1	1	-0.034597	-0.105275	-0.387473	0.283541	0.245043	-0.119014	0.016253	-0.086104	0.301611	0.229289
YJL012C,646.18,VTC4	YJL012C,646.18,VTC4	1	-0.062685	0.229567		-0.01442	0.188834	-0.190682	0.079475	-0.114438	0.224619	0.10516
YHR059W,572.12,FYV4	YHR059W,572.12,FYV4	1	-0.080684	-0.076647	-0.10626	-0.072899	0.142767	-0.107739	-0.039659	0.013595	0.334712	0.335305
YOR251C,635.32,YOR251C	YOR251C,635.32,YOR251C	1	-0.082199		-0.222567		0.173864	-0.128891
YIL072W,633.23,HOP1	YIL072W,633.23,HOP1	1	-0.043702		-0.107151		0.085583
YNL146W,667.3,YNL146W	YNL146W,667.3,YNL146W	1	-0.069973		-0.205767	-0.047589	0.199582					0.483023
YNL311C,641.22,YNL311C	YNL311C,641.22,YNL311C	1	-0.077065	0.063762	-0.056988	0.092344	0.229626	-0.218077	0.089054	-0.019945	0.226938	0.381282
YDR063W,660.37,YDR063W	YDR063W,660.37,YDR063W	1	-0.076642	0.187649	-0.153607	0.134889	0.227537	-0.317503	-0.041509	0.169128	0.33814	0.535618
YHR112C,552.4,YHR112C	YHR112C,552.4,YHR112C	1	-0.05645		-0.330736	0.093419	0.240785	-0.22045			0.017966	0.243021
YLR281C,639.50,YLR281C	YLR281C,639.50,YLR281C	1	-0.168279		-0.341434	0.018549	0.113958			-0.002953	0.06184	0.199539
YDR478W,631.42,SNM1	YDR478W,631.42,SNM1	1	0.064696	0.081928	-0.377778	-0.036831	0.218475	-0.12253	0.028122	0.072289	0.271323	0.225291
YPL214C,658.13,THI6	YPL214C,658.13,THI6	1	-0.045817	0.442137	-0.121816	0.25993	0.196807	-0.018283	-0.051879		0.148224	0.087735
YDR088C,660.63,SLU7	YDR088C,660.63,SLU7	1	-0.077079	0.28963	-0.184616	0.21942	0.176921	-0.034774	-0.01671	-0.004261	0.029206
YDR273W,630.25,DON1	YDR273W,630.25,DON1	1	-0.134067				0.143182			0.071529
YER084W,677.78,	YER084W,677.78,	1			-0.147991	0.144966	0.087266	0.050295				0.012802
YGL081W,585.25,YGL081W	YGL081W,585.25,YGL081W	1	-0.112056		-0.372644		0.217926	0.046214		0.158779	0.043341	0.118692
YMR236W,671.68,TAF9	YMR236W,671.68,TAF9	1	0.002085		-0.405914	0.264372	0.149959	-0.045887	0.0077		-0.083093	-0.001932
YPR115W,636.17,YPR115W	YPR115W,636.17,YPR115W	1	0.087682	0.326382	-0.324218	0.089442	0.193281	-0.003563	-0.007161	0.077239	0.010687	-0.062048
YOR324C,589.4,FRT1	YOR324C,589.4,FRT1	1	-0.227655	-0.332383	-0.25168	0.297454	0.10055	-0.078235	-0.121628	0.092359	-0.176833	0.092773
YPL019C,464.4,VTC3	YPL019C,464.4,VTC3	1	-0.214365	-0.467913	-0.328103	0.329533	0.200198	-0.104191	0.094064	0.004626	-0.05044	0.210987
YJL029C,646.5,VPS53	YJL029C,646.5,VPS53	1	0.070155	-0.119514	-0.396125		0.147577	0.212579	-0.092798	-0.001733	-0.101415	0.396732
YBR115C,678.106,LYS2	YBR115C,678.106,LYS2	1	-0.008848	-0.194413	-0.474103	0.378244	0.220904	0.240849	0.106712	-0.005551	0.08735	0.458336
YLR137W,571.2,YLR137W	YLR137W,571.2,YLR137W	1	0.029073	-0.236014	-0.291833	0.304428	0.117721	0.090449	-0.053317	0.016902	0.009436
YDR524C,569.2,AGE1	YDR524C,569.2,AGE1	1	-0.092154	-0.373885	-0.012832	0.263238	0.152356	0.067918	0.028332	-0.043653	0.147134	0.429929
YKL175W,663.23,ZRT3	YKL175W,663.23,ZRT3	1	-0.127795	-0.216141	-0.183324	0.283207	0.202119	-0.025068	0.01174	0.087438	0.067894	0.425818
YGR012W,499.9,YGR012W	YGR012W,499.9,YGR012W	1	-0.076896	-0.185602	-0.048445		0.123262	-0.03718	0.047721	-0.013566	0.01519	0.313761
YDR317W,484.10,HIM1	YDR317W,484.10,HIM1	1	0.022168		-0.192781		0.186074					0.577477
YDR218C,516.3,SPR28	YDR218C,516.3,SPR28	1	-0.003215	-0.566459	-0.126014	0.093916	0.121226	-0.02551			0.039497	0.374811
YOR201C,583.6,MRM1	YOR201C,583.6,MRM1	1	0.085752	-0.234094	-0.204699	0.322652	0.187555	-0.009713	-0.0971	0.09403	-0.093099	0.565258
YPL133C,615.28,RDS2	YPL133C,615.28,RDS2	1	0.255676	-0.198152	-0.312916	0.093398	0.257475	-0.154693	-0.066274	0.118429	-0.044489	0.595037
YJL134W,573.10,LCB3	YJL134W,573.10,LCB3	1	-0.065937	-0.131849	-0.022797	0.377874	0.022958	0.109931	-0.041298	0.08006	-0.093506	0.293435
YJL071W,563.6,ARG2	YJL071W,563.6,ARG2	1	-0.000709	-0.141371	-0.037047	0.304682	-0.041372		0.014945	0.052041	-0.063552	0.148371
YPR037C,661.43,ERV2	YPR037C,661.43,ERV2	1	-0.033742	-0.029914	-0.262448	0.132895	-0.216771	0.01941	-0.074908	0.151121	0.350062	0.28012
YCR032W,675.67,BPH1	YCR032W,675.67,BPH1	1	0.033526	-0.093179	-0.235508	0.089285	-0.170652	0.056754	-0.037679	0.153044	0.083888	0.486795
YGL049C,576.2,TIF4632	YGL049C,576.2,TIF4632	1	-0.000674	-0.09234	-0.340852	0.00458	-0.166496	0.093837	-0.014044	0.120453	0.195773	0.510362
YAL009W,669.18,SPO7	YAL009W,669.18,SPO7	1	-0.10542	-0.170462	-0.269145	0.134104	0.04805	0.077313	-0.018352	0.118573	0.123124	0.450109
YGR087C,642.19,PDC6	YGR087C,642.19,PDC6	1	-0.049601		-0.262841		-0.14204
YLR418C,662.37,CDC73	YLR418C,662.37,CDC73	1	-0.058484	-0.332967	-0.259184	0.28495	-0.148709	0.106649	0.071837	0.131788	0.071503	0.378513
YJL117W,546.10,PHO86	YJL117W,546.10,PHO86	1	-0.066627	-0.280078	-0.258894	0.316637	-0.136436	0.010795		-0.139735	-0.016223	0.392342
YJR094C,670.55,IME1	YJR094C,670.55,IME1	1	-0.089561	-0.257606	-0.472108	0.201013	-0.131864	0.03628		-0.054773	0.002281
YCL018W,675.22,LEU2	YCL018W,675.22,LEU2	1	-0.215568	-0.508096	-0.343324	0.308299	-0.069868	-0.098456		0.258235	0.076214	0.508944
YOR286W,635.65,YOR286W	YOR286W,635.65,YOR286W	1	-0.178842	-0.16806	-0.106944	0.074199	-0.142188	-0.133472	-0.04779	-0.024739	0.118823	0.513532
YJL061W,563.15,NUP82	YJL061W,563.15,NUP82	1	-0.233722	-0.239059	-0.190194	0.276131	-0.175245	-0.291974	0.09013	0.054329	-0.049646	0.505469
YBR176W,678.48,ECM31	YBR176W,678.48,ECM31	1	-0.218899	-0.150374	-0.362432	0.132035	-0.127662	-0.256943	0.050796	0.161039	0.072917	0.253824
YLR323C,639.13,CWC24	YLR323C,639.13,CWC24	1	-0.03995	-0.275998	0.17494	0.010987	0.155187	-0.048398	-0.044418	-0.11669	0.029379	0.086623
YCL064C,623.19,CHA1	YCL064C,623.19,CHA1	1	-0.097785	-0.458104	0.271187	0.083373	0.224234	0.264581	0.253129	-0.084189	0.056938
YDR345C,580.1,HXT3	YDR345C,580.1,HXT3	1	0.079249	-0.481903	0.155918	0.250821	0.208524	0.12753	0.116095	0.01493	0.024573	-0.126209
YGL062W,585.9,PYC1	YGL062W,585.9,PYC1	1	-0.039045	-0.152453	0.484909	0.282493	0.251152	-0.022579	0.016045	0.069842	-0.014525	0.178574
YKL012W,624.3,PRP40	YKL012W,624.3,PRP40	1	0.0376	-0.337623	0.414545	0.159561	0.176277	0.062386	0.068898	0.061683	-0.024849	0.176672
YHL014C,513.3,YLF2	YHL014C,513.3,YLF2	1	0.028913	-0.185761	0.313559	0.306763	0.156134	0.053027	-0.00737	0.231924	-0.076047
YPL225W,658.2,YPL225W	YPL225W,658.2,YPL225W	1	0.090533	-0.314398	0.344943	0.301439	0.161502	0.13268	0.018272	0.298191	0.102155	0.136104
YGR169C,600.23,PUS6	YGR169C,600.23,PUS6	1	-0.100382	-0.27382	0.262168	0.354046	0.157632	0.010651	0.081002	0.074471	-0.143087	-0.007914
YDL015C,542.9,TSC13	YDL015C,542.9,TSC13	1	-0.041317	-0.218873	0.208934	0.152035	0.034007	0.014808	0.066552	0.095693	0.095901	0.134583
YLR118C,571.18,YLR118C	YLR118C,571.18,YLR118C	1	0.092105	-0.49362	0.231968	0.302779	0.080597	-0.049448	0.035275	0.090559	0.117122	0.09792
YAR014C,669.4,BUD14	YAR014C,669.4,BUD14	1	-0.015824	-0.418601	0.095661	0.202243	0.149873	-0.098316	0.038558	0.00256	0.138793	0.155455
YER071C,677.91,YER071C	YER071C,677.91,YER071C	1	0.147667	-0.33621	0.16778	0.299094	0.20393	-0.118411	-0.052456	0.2715	0.306276	0.33911
YOR327C,589.2,SNC2	YOR327C,589.2,SNC2	1	0.051144	-0.283513	0.315289	0.29998	0.220206	-0.192587	0.009433	0.121571	0.082939	0.258858
YDL069C,612.18,CBS1	YDL069C,612.18,CBS1	1	-0.044531	-0.299227	0.364229	-0.228448	0.133869	0.004839	0.008282	0.31046	-0.125223	0.419055
YGL131C,674.69,SNT2	YGL131C,674.69,SNT2	1	0.008066	-0.191462	0.269895	-0.047477	0.126319	-0.095441	-0.004738	0.164466	-0.11475	0.08294
YLR052W,672.34,IES3	YLR052W,672.34,IES3	1	0.024524	-0.300807	0.21063	-0.052279	0.211973	-0.012403	-0.028712	0.107758	-0.069909	0.161311
YDR315C,409.2,IPK1	YDR315C,409.2,IPK1	1	-0.269237	-0.440549	0.483258	-0.194898	0.228981	-0.212644	0.02755	0.170981	-0.028295	0.194201
YDL154W,592.15,MSH5	YDL154W,592.15,MSH5	1	-0.120236	-0.394288	0.107463	0.005028	0.167528	-0.08231	0.115647	0.207491	0.057418	0.234984
YJR089W,670.50,BIR1	YJR089W,670.50,BIR1	1	-0.143171	-0.318994	0.20313	-0.126556	0.131566	-0.109864		0.122105	0.019465	0.387555
YKL095W,593.24,YJU2	YKL095W,593.24,YJU2	1	-0.18839	-0.124301	0.146397	0.185421	0.174422	0.030047	-0.035732	0.087161	0.178048	-0.087943
YPL155C,615.7,KIP2	YPL155C,615.7,KIP2	1	-0.132805	-0.013267	0.264307	0.295246	0.197073	0.081192	-0.053889	0.172212	0.358801	0.045821
YHR143W,512.7,DSE2	YHR143W,512.7,DSE2	1	-0.047615	-0.214814	0.162048	0.13861	0.00518	0.028077	-0.101192	0.211664	0.222011	-0.17951
YDR437W,656.27,GPI19	YDR437W,656.27,GPI19	1	-0.021419	0.081378	0.1887	-0.006284	0.174848	0.059908	-0.070795	-0.143863	0.022217	0.112877
YJL147C,648.42,YJL147C	YJL147C,648.42,YJL147C	1	0.042421	-0.055526	0.25262	0.033451	0.063019	0.187474	0.073186	0.128928	-0.069458	0.093587
YHR049W,572.20,FSH1	YHR049W,572.20,FSH1	1	0.071691	0.018227	0.345708	-0.029793	0.148017	0.276261	-0.070475	0.215677	-0.021278	0.09
YFL028C,629.23,CAF16	YFL028C,629.23,CAF16	1	-0.120892	-0.096631	0.379753	0.034286	0.233414	0.022098	0.036315	0.18997	0.158024	-0.057289
YGL085W,585.29,YGL085W	YGL085W,585.29,YGL085W	1	-0.053736	-0.087255	0.429524	0.024904	0.153923	0.005209	0.033631	0.114858	0.129117	0.138579
YOL034W,614.10,SMC5	YOL034W,614.10,SMC5	1	0.003779	-0.033824	0.101773	-0.014204	0.115298	0.037567	0.093682		0.042767
YIL149C,640.26,MLP2	YIL149C,640.26,MLP2	1	-0.221224	0.033027	0.468806	-0.144119	0.125943	0.152841	0.099302		0.01483	0.027454
YHR081W,537.12,LRP1	YHR081W,537.12,LRP1	1	-0.071189	0.015974	0.498099	-0.267573	0.248768	0.291736	0.155034	0.107402	0.170599	-0.044929
YKL005C,624.11,BYE1	YKL005C,624.11,BYE1	1	0.03652	-0.047038	0.208796	-0.194254	0.172196	0.13435	0.068746	0.056461	0.018304	-0.003608
YKR030W,473.4,GMH1	YKR030W,473.4,GMH1	1	0.005656	-0.046807	0.405597	-0.16501	0.131693	0.106747	0.066844	0.200138	0.104022	0.049332
YNL047C,627.49,SLM2	YNL047C,627.49,SLM2	1	0.330277	-0.074007	0.000752	-0.060767	-0.114923	0.081529	-0.053321	-0.23264	-0.056173	0.247466
YGL173C,674.31,KEM1	YGL173C,674.31,KEM1	1	0.326158	-0.158247	0.113441	-0.220585	-0.237919	0.02492	-0.005848	-0.210917	-0.125859	0.119715
YLL054C,601.9,YLL054C	YLL054C,601.9,YLL054C	1	-0.070178	-0.410775	0.223028	0.355442	-0.230519	-0.018897		0.127909	-0.000773	0.073133
YCR014C,675.47,POL4	YCR014C,675.47,POL4	1	-0.07492	-0.499567	0.115616	0.127738	-0.225094	-0.007466	0.029105	0.06155	-0.147996	0.192723
YMR240C,671.64,CUS1	YMR240C,671.64,CUS1	1	0.009872	-0.215548	0.053348	0.167123	-0.189544	0.057734	0.067979	-0.015503	-0.08126	0.10206
YLR286C,639.46,CTS1	YLR286C,639.46,CTS1	1	0.162683	-0.345361	0.172798	0.135514	-0.01436	-0.140081	-0.055122	0.147822	-0.162044	0.093409
YIL014W,598.16,MNT3	YIL014W,598.16,MNT3	1	0.165717	-0.322772	0.206038	0.022737	-0.238216	-0.139539	0.089287	0.055158	-0.106681	0.085731
YNL222W,667.74,SSU72	YNL222W,667.74,SSU72	1	0.43019	-0.359553	0.265871	0.329109	-0.239548	0.156917	0.051973	0.036058	-0.026215	0.000568
YJL108C,546.2,PRM10	YJL108C,546.2,PRM10	1	0.380247	-0.317473	0.35843	0.229927	-0.076411	0.114103	0.037667	-0.020072	0.119219	-0.000857
YHR173C,526.2,	YHR173C,526.2,	1		-0.103164	0.435145	0.162279	-0.093664	-0.081564		-0.012937		0.037415
YLR099W-A,672.81,	YLR099W-A,672.81,	1	0.433344				-0.195649
YFL034W,629.18,YFL034W	YFL034W,629.18,YFL034W	1	0.385031	-0.11188	0.261615	0.142897	-0.107195	-0.165839	0.011948	0.024553	-0.131315	0.063685
YPL152W,615.10,RRD2	YPL152W,615.10,RRD2	1	0.358995	-0.16921	0.489155	0.22997	-0.097709	0.107767	0.007013	0.113341	0.003148	0.179991
YBR270C,595.27,YBR270C	YBR270C,595.27,YBR270C	1	0.283329	-0.240004	0.491373	0.229406	-0.205861	-0.0329	0.043638	0.110479	0.135828	0.539233
YFL047W,629.5,RGD2	YFL047W,629.5,RGD2	1	0.147107	-0.260982	0.453288	0.200749	-0.174209	-0.056424	0.040782	-9.5e-05	0.033038	0.485169
YKR068C,548.2,BET3	YKR068C,548.2,BET3	1	0.269179	-0.093376	0.36081	0.185645	-0.179117	0.081156	-0.013864	-0.060639	0.037689	0.33522
YLR363C,545.16,NMD4	YLR363C,545.16,NMD4	1	0.451227	-0.291214	0.385029	0.092212	-0.208049	0.088565	-0.041203	0.121252	0.030935	0.285248
YHR152W,599.4,SPO12	YHR152W,599.4,SPO12	1	0.249105	-0.264299	0.222137	0.034629	-0.094364			0.047273	0.059799
YLR285W,639.47,NNT1	YLR285W,639.47,NNT1	1	0.395382	-0.435558	0.384653	0.218144	-0.164009	0.125813	0.085367	0.024441	-0.118719	0.55724
YBR156C,678.68,SLI15	YBR156C,678.68,SLI15	1	0.38065	-0.305991	0.278509	0.077943	-0.164773	0.051578	0.121865		-0.046517	0.33979
YJL209W,610.11,CBP1	YJL209W,610.11,CBP1	1	0.3285	-0.574942	0.481503	0.102859	-0.093284	0.345517	-0.114525	-0.072996	0.075242	0.406949
YCL024W,675.18,KCC4	YCL024W,675.18,KCC4	1	0.195484	-0.518799	0.410609	0.098327	-0.178262	0.263291		0.128097	0.099805	0.232905
YOR190W,583.14,SPR1	YOR190W,583.14,SPR1	1	0.411912	-0.207701	0.163045	0.006266	-0.178631	-0.023885		0.09742	0.077342	0.492927
YGL130W,674.70,CEG1	YGL130W,674.70,CEG1	1	0.479667	-0.320391	0.022838	0.123505	-0.089342	0.012408	0.037462	0.079064	0.052157	0.389448
YDL101C,462.5,DUN1	YDL101C,462.5,DUN1	1	0.423141	-0.500695	0.129342	0.022613	-0.172873	0.145967	0.028386	-0.076807	0.005726	0.501048
YLR390W-A,662.13,CCW14	YLR390W-A,662.13,CCW14	1	0.28078	-0.369155	0.019463	0.292782	-0.108486		-0.045318			0.508496
YMR071C,556.2,TVP18	YMR071C,556.2,TVP18	1	0.298442	-0.358259	-0.047771	0.13122	-0.248925	0.145382	0.011506	0.052157	0.167904	0.495325
YML131W,604.4,YML131W	YML131W,604.4,YML131W	1	0.405705	-0.337907	0.129827	0.360707	0.021191	0.209809	0.106503	0.025939	-0.01933	0.52299
YDR109C,503.3,YDR109C	YDR109C,503.3,YDR109C	1	0.336471	-0.298969	0.100799	0.287248	0.028152	0.030295	0.037626	0.050083	-0.102126
YDR288W,630.12,NSE3	YDR288W,630.12,NSE3	1	0.250403	-0.374018	0.145204	0.259661	-0.001914	0.112034	0.0117	0.243247	-0.052531	0.315681
YBL098W,625.15,BNA4	YBL098W,625.15,BNA4	1	0.048366	-0.359297	0.087635	0.285701	-0.127378	-0.075047	0.08286	-0.074257	0.10717	0.476041
YDR495C,631.25,VPS3	YDR495C,631.25,VPS3	1	0.093251	-0.287821	0.184434	0.296121	-0.168389	-0.228987	0.065221	0.24233	0.137317
YPL145C,615.17,KES1	YPL145C,615.17,KES1	1	0.177041		0.250103	0.236946	-0.188628	-0.296231			0.233647	0.403171
YPL030W,551.8,YPL030W	YPL030W,551.8,YPL030W	1	0.364596	-0.306178	0.386114	0.289744	-0.142006	-0.35802		0.075996	0.198957	0.57674
YGR199W,653.3,PMT6	YGR199W,653.3,PMT6	1	0.137147	-0.013023	0.062578	0.376472	-0.228964	-0.042608	0.009375	0.016365	0.186593	-0.17643
YPL139C,615.23,UME1	YPL139C,615.23,UME1	1	0.130965	0.047357	-0.063942		-0.17134	0.031316	0.060029	0.027238	0.223851	-0.135624
YBR094W,678.127,PBY1	YBR094W,678.127,PBY1	1	0.37713	-0.125008	-0.026906	0.02472	-0.187531	-0.167729	0.08624	0.109301	0.021114	-0.51134
YDR320C,484.7,SWA2	YDR320C,484.7,SWA2	1	0.388137	-0.242776	0.017192	-0.008794	-0.056618	0.029663	0.062804	0.072271	0.005353	-0.374286
YEL044W,676.31,IES6	YEL044W,676.31,IES6	1	0.455904	-0.170248	0.040869	-0.051075	-0.129093	-0.117142	0.006512		0.184615	-0.247897
YOR250C,635.31,CLP1	YOR250C,635.31,CLP1	1	0.458511	-0.304327	0.028366	0.036555	-0.242878	-0.144724	0.088452	0.176166	0.127414	-0.252852
YGL155W,674.47,CDC43	YGL155W,674.47,CDC43	1	0.466812	-0.0403	-0.122955	-0.015137	-0.100708	-0.208629	0.058558	0.114996	0.191503	-0.168331
YLR385C,662.7,SWC7	YLR385C,662.7,SWC7	1	0.26785	-0.350441	-0.058461	-0.020028		-0.141463		-0.037221	0.121321
YML058W-A,643.44,HUG1	YML058W-A,643.44,HUG1	1	0.441599				-0.141603
YBR174C,678.49,	YBR174C,678.49,	1			-0.098289		-0.133163					-0.148508
YOR305W,589.20,YOR305W	YOR305W,589.20,YOR305W	1	0.500122	-0.143855	-0.169115	0.146014	-0.132334	-0.105657	0.009142	-0.072695	0.234858	-0.19893
YPL228W,477.5,CET1	YPL228W,477.5,CET1	1	0.45064	-0.254596	-0.01165	0.136849	-0.219384	0.219124	0.072241	0.20552	0.014089	-0.163585
YOR171C,480.7,LCB4	YOR171C,480.7,LCB4	1	0.320653	-0.351614	-0.046642	0.198527	-0.122808	0.073163	0.044103	0.195845	0.120919	-0.295814
YBR153W,678.71,RIB7	YBR153W,678.71,RIB7	1	0.344213	-0.242451	-0.018655	0.216024	-0.208897	0.107355		0.105686	0.069394	-0.514738
YKL050C,652.35,YKL050C	YKL050C,652.35,YKL050C	1	0.408745	-0.177632	-0.162209	0.288687	-0.242549	0.052826	0.036218	0.107845	0.0983
YOL008W,614.36,COQ10	YOL008W,614.36,COQ10	1	0.474126	-0.319178	-0.069738	0.261005	-0.003571	0.003732	0.043679	0.077186	0.126876	-0.11859
YML037C,555.1,YML037C	YML037C,555.1,YML037C	1	0.488985	-0.068622	-0.013696	0.281452	-0.213528	0.006974		0.046393	0.135289	-0.279126
YDL033C,554.15,SLM3	YDL033C,554.15,SLM3	1	0.345378	-0.111482	0.127726	0.318276	-0.116185	-0.024426		0.169991	0.025005	-0.14636
YNL317W,641.16,PFS2	YNL317W,641.16,PFS2	1	0.316035	-0.104158	0.009928	0.249337	-0.057494	-0.068102	0.05239	0.169006	0.136222	-0.20827
YDR123C,591.2,INO2	YDR123C,591.2,INO2	1	0.492561	-0.258836	-0.019377	0.238675	-0.188161	0.14501	0.061013	-0.151984	-0.014828	-0.130327
YIL068C,633.19,SEC6	YIL068C,633.19,SEC6	1	0.394455	-0.434387	0.01857	-0.007613	-0.036311	0.129721		-0.218701	-0.036454	-0.213106
YEL004W,645.43,YEA4	YEL004W,645.43,YEA4	1	0.18119	-0.173938	0.12256	-0.176009	-0.037793	0.049994		-0.079966	0.009023
YAL034C-B,664.28,	YAL034C-B,664.28,	1					-0.16271
YLR438W,617.23,CAR2	YLR438W,617.23,CAR2	1	0.463486	-0.394157	0.150577	-0.316676	-0.069147	-0.150733	-0.039319	-0.097106	-0.005527	-0.279026
YGR079W,642.11,YGR079W	YGR079W,642.11,YGR079W	1	0.356074	-0.382416	0.060472	-0.153299	-0.203464	-0.212763		-0.015594	-0.232345	-0.239059
YMR154C,657.58,RIM13	YMR154C,657.58,RIM13	1	0.200551	-0.47715	0.003107	0.093807	-0.105047	0.031685	0.14066	0.145811	0.077998	-0.164229
YIR035C,594.16,YIR035C	YIR035C,594.16,YIR035C	1	0.096885	-0.463588	0.075215	-0.122976	-0.168132	-0.078871	-0.044394	0.039754	0.087476	-0.209991
YNL218W,667.70,MGS1	YNL218W,667.70,MGS1	1	0.185655	-0.056018	0.20353	0.195506	0.049005	-0.31111	0.04432	0.048415	0.25128
YOL108C,659.46,INO4	YOL108C,659.46,INO4	1	0.231514	-0.018028	0.056256	0.131527	0.137838	-0.138427	-0.010546	0.068857	0.162518	-0.553192
YDR049W,660.24,YDR049W	YDR049W,660.24,YDR049W	1	0.122879	0.00945	0.081431	0.037586	0.003398	-0.10881	0.043553	0.154429	0.182801
YGL094C,557.3,PAN2	YGL094C,557.3,PAN2	1	0.340645	-0.065953	0.20079	0.217196	-0.084097	-0.088608	0.051075	0.228095	0.239619	-0.343994
YLR096W,672.77,KIN2	YLR096W,672.77,KIN2	1	0.361841	0.218319	0.085327	0.168444	-0.161935	-0.129879	0.020285	0.136764	0.185466	-0.356722
YDR210W,596.33,YDR210W	YDR210W,596.33,YDR210W	1	0.287782	0.017581	-0.005164	0.094826	-0.221193	-0.125265	-0.027504	0.150503	0.282488	-0.476598
YPR168W,654.15,NUT2	YPR168W,654.15,NUT2	1	0.293308	-0.052235	-0.015144	0.149302	-0.15486	-0.336348	0.071906	0.024089	-0.170928	-0.2625
YHR164C,599.16,DNA2	YHR164C,599.16,DNA2	1	0.124322		0.074145	0.114524	-0.179527	-0.164614	-0.038157	0.274096	-0.184896	-0.210299
YDL058W,612.9,USO1	YDL058W,612.9,USO1	1	0.177333	0.036735	0.102118	-0.036631	-0.136464	-0.196278	-0.024358	0.071996	-0.058814	-0.352377
YOR299W,544.14,BUD7	YOR299W,544.14,BUD7	1	0.235258	-0.170738	0.204552	-0.239144	-0.190091	-0.143248	-0.068225	0.188377	-0.028854	-0.477821
YDR453C,656.41,TSA2	YDR453C,656.41,TSA2	1	0.524337	-0.287203	0.225789	0.214249	-0.14878	-0.166818	0.238837	-0.091503	0.079061	-0.545002
YGL011C,590.19,SCL1	YGL011C,590.19,SCL1	1	0.359382	-0.248385	0.300559	0.346637	0.049644	-0.269325	-0.00292	-0.083448	0.175606	-0.463849
YDR239C,497.4,YDR239C	YDR239C,497.4,YDR239C	1	0.418057	-0.354463	0.136073	0.29093	-0.1998	-0.222296	-0.076864	0.074937	-0.086145	-0.409469
YBR083W,678.140,TEC1	YBR083W,678.140,TEC1	1	0.435182	-0.496929	0.345248	-0.099057	-0.055984	-0.153935		0.174568	0.03537	-0.433092
YPR053C,661.55,	YPR053C,661.55,	1		-0.411888	0.371151	0.238029	-0.214917	-0.121488	-0.049004		-0.097404	-0.541069
YLR013W,586.20,GAT3	YLR013W,586.20,GAT3	1	0.265363		0.301652
YLR005W,586.12,SSL1	YLR005W,586.12,SSL1	1	0.295832	-0.299427	0.434843	0.095511	-0.03679	-0.231903	0.032387	0.143572	-0.076858	-0.228725
YER034W,645.3,YER034W	YER034W,645.3,YER034W	1	0.325263	-0.174304	0.303775	0.015127	-0.150753	-0.217991			0.060323	-0.106389
YNL152W,667.8,YNL152W	YNL152W,667.8,YNL152W	1	0.05541	0.05424	0.284207	0.078975	-0.174117	-0.043882	-0.03651	-0.012533	0.14475	-0.35314
YBL029W,650.34,YBL029W	YBL029W,650.34,YBL029W	1	0.42931	0.09937	0.396463	0.278905	-0.184025	-0.226669	0.118145	-0.086555	-0.02558	-0.502419
YDL120W,561.9,YFH1	YDL120W,561.9,YFH1	1	0.333455	0.020233	-0.03922	0.13673	-0.213145	-0.290169	-0.041654	0.250913	0.096788	-0.106324
YER022W,645.15,SRB4	YER022W,645.15,SRB4	1	0.363081	0.016492	-0.118596	0.050501	-0.174255	-0.273474	0.074073	0.13165	0.053537	0.020361
YJR082C,670.44,EAF6	YJR082C,670.44,EAF6	1	0.482206	0.137027	-0.146479	0.070203	-0.158871	-0.138893	0.062033	0.19532	0.195919	0.012409
YHL029C,602.16,YHL029C	YHL029C,602.16,YHL029C	1	0.473861	0.197562	0.133824	-0.175084	-0.104631	-0.164353	-0.071741	0.073439	0.113867	-0.006295
YFL003C,634.24,MSH4	YFL003C,634.24,MSH4	1	0.347244		0.009532	-0.083679	-0.197113	-0.108857			0.093911	-0.033522
YCR020W-B,675.55,HTL1	YCR020W-B,675.55,HTL1	1	0.243494			-0.027455	-0.13657					-0.034735
YMR101C,657.8,SRT1	YMR101C,657.8,SRT1	1	0.334242		0.014087		-0.181884			0.210146
YOL104C,496.6,NDJ1	YOL104C,496.6,NDJ1	1	0.388166		0.112339	-0.202884	-0.160218	-0.27077		0.175994	0.180595
YFL031W,629.20,HAC1	YFL031W,629.20,HAC1	1	0.387701	0.056441	0.093466	-0.080929	-0.155372	-0.199971	0.002352	0.123498	0.151945	-0.056767
YOR098C,620.29,NUP1	YOR098C,620.29,NUP1	1	0.516505	0.197842	0.387757	-0.253155	-0.189705	-0.274646	0.029208	0.178611	0.028521	-0.344592
YDL070W,612.19,BDF2	YDL070W,612.19,BDF2	1	0.316905	0.165677	0.208476	-0.144656	-0.17499	-0.134649	0.00614	0.150475	0.104575	-0.131705
YOL003C,482.7,PFA4	YOL003C,482.7,PFA4	1	0.316358	0.144018	0.041135	0.079135	-0.194702	-0.102541	0.033072	0.164569	0.037144	-0.095852
YDR265W,630.31,PEX10	YDR265W,630.31,PEX10	1	0.146705	0.077792	0.014823	0.030407	-0.146573	-0.01931	0.020412	0.189818	0.038911	-0.026646
YNL065W,627.32,AQR1	YNL065W,627.32,AQR1	1	0.472496	-0.125319	0.173155	0.362228	-0.098218	-0.19784	0.189782	0.013749	-0.127147	0.032238
YGR263C,524.7,SAY1	YGR263C,524.7,SAY1	1	0.263571	-0.045594	0.109042	0.185063	0.07421	-0.015991		0.092421	-0.088008	0.002997
YGL175C,674.29,SAE2	YGL175C,674.29,SAE2	1	0.438005	-0.013969	0.069402	0.133649	-0.168674	-0.039923		0.09865	0.017444	-0.084708
YNL148C,667.5,ALF1	YNL148C,667.5,ALF1	1	0.491344	0.000103	0.220418	0.074155	-0.184559	-0.096306	0.019776	0.138342	0.029322	-0.054848
YLR055C,672.37,SPT8	YLR055C,672.37,SPT8	1	0.434165	0.079014	0.067709	0.035899	-0.205876	0.079089	-0.027485	0.106252	-0.136765	-0.014167
YBL005W,650.11,PDR3	YBL005W,650.11,PDR3	1	0.274439	0.122467	0.275155	0.069004	-0.251082	0.093819	0.056096	0.273167	-0.147991	-0.033319
YNL084C,627.12,END3	YNL084C,627.12,END3	1	0.398973	0.09111	0.260365	0.081367	-0.058033	0.042522	0.026243	0.264152	-0.046289	-0.004536
YIL095W,609.6,PRK1	YIL095W,609.6,PRK1	1	0.522748	0.187256	0.294488	0.326678	-0.17779	0.150231	0.020829	0.024186	-0.116446	0.044571
YNR058W,676.3,BIO3	YNR058W,676.3,BIO3	1	0.232999	0.071177	0.259733	0.210522	-0.122613	0.087779		0.161825	-0.020115	-0.102969
YLR260W,574.18,LCB5	YLR260W,574.18,LCB5	1	0.429616	0.127828	0.229292	0.325931	-0.132581	0.250416	0.057602	0.152204	-0.121935	-0.143811
YGL079W,585.23,YGL079W	YGL079W,585.23,YGL079W	1	0.121029	-0.038708	0.093746	0.069352	0.039713	0.15077	0.012592	-0.024796	0.113206	0.027826
YLR455W,617.6,YLR455W	YLR455W,617.6,YLR455W	1	0.38694	-0.108088	0.187051	0.154983	0.039168	0.259484	-0.049767	-0.012369	0.110205	0.092964
YDR075W,660.49,PPH3	YDR075W,660.49,PPH3	1	0.502342	-0.255058	0.304927	0.326193	0.18973	0.327103	0.116839	-0.150675	0.15307	-0.046843
YOR137C,587.2,SIA1	YOR137C,587.2,SIA1	1	0.306805	-0.240954	0.170859	0.05684	-0.096021	0.371919	-0.058894	-0.086744	0.172303	-0.095971
YOR372C,673.25,NDD1	YOR372C,673.25,NDD1	1	0.445462	-0.148492	0.170139	0.014988	0.001061	0.352424	0.106979	-0.047904	0.300042	-0.260055
YEL006W,645.45,YEA6	YEL006W,645.45,YEA6	1	0.502912	-0.033923	0.232618	0.047427	-0.088737	0.184994	0.053645	0.003418	0.198988	-0.158087
YEL032W,676.20,MCM3	YEL032W,676.20,MCM3	1	0.337549	-0.038584	-0.048936	0.031394	0.011539	0.112042	-0.032998	-0.035224	0.21427	-0.102699
YPR182W,654.27,SMX3	YPR182W,654.27,SMX3	1	0.470405	-0.133144	0.103361	-0.022011	-0.17343	0.109828	-0.083636	0.071584	0.295126	-0.214579
YDL116W,561.12,NUP84	YDL116W,561.12,NUP84	1	0.148491	-0.034895	0.273788	0.327297	-0.102057	0.20589	0.037957	0.021836	0.190606	-0.119859
YKL104C,593.16,GFA1	YKL104C,593.16,GFA1	1	0.328721	-0.263848	0.380974	0.271716	-0.19572	0.379182	-0.012003	0.074911	0.241124	-0.200173
YJR074W,670.38,MOG1	YJR074W,670.38,MOG1	1	0.340674	-0.239004	0.199242	0.210718	-0.222178	0.120436	-0.014538	0.016611	0.322506	-0.226782
YOL149W,659.7,DCP1	YOL149W,659.7,DCP1	1	0.104245	-0.132662	0.293296	-0.129186	-0.032928	0.203836	-0.073275	0.077249	0.237251	-0.113457
YNL304W,641.29,YPT11	YNL304W,641.29,YPT11	1	0.241845	-0.171323	0.378431	0.084817	0.124868	0.325792	-0.055344	-0.022782	0.185964	-0.254299
YML104C,543.2,MDM1	YML104C,543.2,MDM1	1	0.17268	-0.262788	0.44299	0.23931	-0.008912	0.323701	0.02692	0.125554	0.318197	-0.103777
YLR214W,560.18,FRE1	YLR214W,560.18,FRE1	1	0.093751	-0.235711	0.477388	0.146833	0.100266	0.234637	-0.087009	0.085657	0.263826	-0.115741
YDR056C,660.30,YDR056C	YDR056C,660.30,YDR056C	1	-0.011897	-0.190189	0.164926	0.090714	-0.029562	0.335064	-0.007671	0.051649	0.143936	-0.186917
YFR013W,634.10,IOC3	YFR013W,634.10,IOC3	1	0.1193	-0.240887	0.222644	-0.030848	-0.013514	0.074361	0.007413	-0.027399	0.135805	-0.448846
YHL036W,602.9,MUP3	YHL036W,602.9,MUP3	1	0.333621	-0.415996	0.218234	-0.108974	-0.076489	0.197613	0.015943	0.109521	0.225816	-0.498727
YBR093C,678.128,PHO5	YBR093C,678.128,PHO5	1	0.402631	-0.524066	0.392211	-0.033276	0.044826	0.374044	0.211194	0.212096	0.121653	-0.520577
YOL137W,659.19,BSC6	YOL137W,659.19,BSC6	1	0.17311	-0.191397	0.169444	-0.118568	0.181003	0.120484	0.044126	-0.066708	0.123256	-0.17233
YKL190W,663.9,CNB1	YKL190W,663.9,CNB1	1	0.215793	-0.278352	0.363119	-0.131165	0.168907	0.143064	0.011315	-0.023103	0.242132	-0.364874
YHR076W,537.7,PTC7	YHR076W,537.7,PTC7	1	0.371928	-0.338327	0.191314	-0.077655	0.247249	0.146697	0.082552	0.089736	0.145717	-0.379635
YHR165C,599.17,PRP8	YHR165C,599.17,PRP8	1	0.146175	-0.115323	0.125961	0.012537	0.078829	0.077194	0.050844	-0.05074	0.065283	-0.069743
YKL069W,652.53,YKL069W	YKL069W,652.53,YKL069W	1	0.357208	-0.358328	0.374136	-0.209291	0.194674	0.068628	0.06828	-0.088195	0.189147	-0.073788
YPR124W,636.11,CTR1	YPR124W,636.11,CTR1	1	0.38134	-0.127823	0.441117	-0.022132	-0.176727	-0.001168	0.035386	0.224389	0.11805	-0.149365
YOR261C,635.42,RPN8	YOR261C,635.42,RPN8	1	0.408103	-0.087547	0.288897	0.066898	-0.19109	0.013719	0.021762	0.088228	-0.053029	-0.189628
YDR217C,516.2,RAD9	YDR217C,516.2,RAD9	1	0.43492	-0.054221	0.155415	0.001122	-0.200965	0.022636	0.098901	0.092264	0.045275	-0.418879
YLR396C,662.18,VPS33	YLR396C,662.18,VPS33	1	0.437611	0.055491	0.162106	0.117111	-0.108295	-0.025386	0.080782	0.058491	0.135749	-0.367725
YGL223C,621.35,COG1	YGL223C,621.35,COG1	1	0.485616	-0.054442	0.285309	0.100809	-0.125254	0.028661		-0.016448	0.029595	-0.346238
YPL045W,521.13,VPS16	YPL045W,521.13,VPS16	1	0.434715	-0.013461	0.418959	0.138933	-0.127411	0.051033	0.068881	0.090851	0.110052	-0.268826
YBR244W,595.1,GPX2	YBR244W,595.1,GPX2	1	0.392688	-0.003514	0.402754	0.185494	-0.188117	0.078972	0.119373	0.116034	0.177329	-0.392256
YNL253W,607.18,TEX1	YNL253W,607.18,TEX1	1	0.351638	-0.192586	0.440613	0.110629	-0.156578	0.066258	0.055755	0.129442	0.184734	-0.452152
YDR166C,522.8,SEC5	YDR166C,522.8,SEC5	1	0.382018	-0.02991	0.351648	-0.018876	-0.207826	-0.069261	0.02178	0.139257	0.249446	-0.446159
YLR216C,560.21,CPR6	YLR216C,560.21,CPR6	1	0.389031	0.043806	0.464056	0.200156	-0.203719	0.333762		-0.11276	-0.079496	-0.45884
YAL024C,669.33,LTE1	YAL024C,669.33,LTE1	1	0.463133	0.085101	0.280557	0.094582	-0.10958	0.239464	-0.014288	0.01059	0.133417	-0.566241
YHR146W,512.4,CRP1	YHR146W,512.4,CRP1	1	0.349905	0.076027	0.245956	0.128515	-0.208203	0.282946	0.007618	0.042339	0.015985	-0.495067
YHR073W,537.4,OSH3	YHR073W,537.4,OSH3	1	0.306769	-0.070254	0.31441	-0.04926	-0.169139	0.182502	0.076262	-0.088534	0.075266
YPL259C,637.24,APM1	YPL259C,637.24,APM1	1	0.474879	0.003725	0.480137	-0.054172	-0.219173	0.255541	0.060915	-0.117478	0.205014	-0.41598
YER023W,645.14,PRO3	YER023W,645.14,PRO3	1	0.471814	0.081995	0.405993	-0.109457	-0.191421	0.086437	0.039177	-0.076809	-0.014952	-0.302128
YMR005W,638.15,TAF4	YMR005W,638.15,TAF4	1	0.33943	-0.193068	0.156395	0.073656	-0.14863	0.136619	0.059886	-0.053567	0.178036	-0.476831
YFR027W,577.7,ECO1	YFR027W,577.7,ECO1	1	0.417149	-0.161727	0.077263	0.109313	-0.158416	0.230588	-0.008683		-0.037694	-0.457869
YNL281W,438.3,HCH1	YNL281W,438.3,HCH1	1	0.401264	-0.217872	0.017821	-0.095478	-0.08133	0.268791	-0.014499	0.077794	-0.015897	-0.283998
YIL027C,468.2,KRE27	YIL027C,468.2,KRE27	1	0.207625	0.031183	0.219107	0.128192	-0.177073	0.251805	0.003477	0.241853	0.281246	-0.483882
YDR118W,503.10,APC4	YDR118W,503.10,APC4	1	0.219034	0.048712	0.089388	0.143487	-0.036683	0.281507		0.233469	0.23999	-0.513265
YDR214W,596.37,AHA1	YDR214W,596.37,AHA1	1	0.313335	0.028118	0.057998	-0.031332	-0.108016	0.326669	-0.011366	0.117939	0.146824	-0.401849
YLR288C,639.43,MEC3	YLR288C,639.43,MEC3	1	0.326613	-0.048587	0.221615	-0.070927	-0.154972	0.234768	0.02903	0.081242	0.148847	-0.399595
YPR075C,519.11,OPY2	YPR075C,519.11,OPY2	1	0.318281	-0.193474	0.189691	-0.028098	-0.07525	0.259893	-0.0294	0.156218	0.188219	-0.583673
YOR258W,635.39,HNT3	YOR258W,635.39,HNT3	1	0.506346	0.049313	0.395286	-0.154832	-0.253491	0.094213	0.044908	0.182812	0.112259	0.157615
YLR443W,617.17,ECM7	YLR443W,617.17,ECM7	1	0.449186	0.034886	0.261338	-0.232799	-0.155445	0.019148		0.202392	0.110684	-0.005393
YJL058C,563.18,BIT61	YJL058C,563.18,BIT61	1	0.496667	-0.041583	0.231253	-0.1616	-0.241376	-0.010938	0.034184	0.120138	0.147739
YPL137C,615.25,GIP3	YPL137C,615.25,GIP3	1	0.349118	0.040014	0.235602	-0.044777	-0.151411	0.169682	-0.045719	0.173273	0.100824	-0.028317
YHR086W,570.5,NAM8	YHR086W,570.5,NAM8	1	0.435125	-0.176521	0.227457	-0.128959	-0.10834	0.017554	0.021656	0.032469	0.159445	-0.061324
YNL229C,667.79,URE2	YNL229C,667.79,URE2	1	0.405101	-0.158884	0.250753	0.003029	-0.231802	0.111112	0.086236	-0.016143	0.092084	-0.076287
YDR348C,580.4,YDR348C	YDR348C,580.4,YDR348C	1	0.194663	-0.083194	0.323519	-0.02195	-0.23657	0.241547	0.071547	0.035883	-0.036499	0.101812
YHR020W,606.17,YHR020W	YHR020W,606.17,YHR020W	1			0.198288
YGR233C,653.33,PHO81	YGR233C,653.33,PHO81	1	0.154505	-0.08426	0.228813	0.039256	-0.145551	0.194575	0.153038	-0.010917	0.007104
YKL008C,624.7,LAC1	YKL008C,624.7,LAC1	1	0.157144	-0.104855	0.333547	-0.201883	-0.142595	0.277731	0.149797	-0.022065	0.025639	-0.059066
YML123C,604.12,PHO84	YML123C,604.12,PHO84	1	0.41356	-0.160518	0.417617	-0.181184	-0.241291	0.323444	0.138298	-0.023141	0.125619	0.009373
YER104W,677.57,RTT105	YER104W,677.57,RTT105	1	0.19207	-0.069944	0.346006	-0.157246	-0.064035	0.208012	0.129102	0.098411	0.148287	0.134451
YDL132W,501.6,CDC53	YDL132W,501.6,CDC53	1	0.430007	-0.172741	0.374809	0.100922	-0.015522	0.259859	0.057017	0.121742	0.016069	-0.14084
YDR235W,497.8,PRP42	YDR235W,497.8,PRP42	1	0.26552	-0.137412	0.277741	-0.009875	-0.153085	0.251454	0.096241	0.178298	0.06648	-0.105973
YML092C,643.10,PRE8	YML092C,643.10,PRE8	1	0.506648	-0.151148	0.313177	0.106899	0.241444	-0.004274	0.022672	-0.117312	0.114502	0.050382
YLR132C,571.7,YLR132C	YLR132C,571.7,YLR132C	1	0.510911	-0.207099	0.461123	0.217646	0.209515	-0.297325		0.019138	0.079376	0.073961
YDR232W,461.5,HEM1	YDR232W,461.5,HEM1	1	0.451699	-0.169581	0.311784	0.117138	0.19283	0.014762	-0.011055	0.203225	0.197306	-0.110117
YLR109W,481.6,AHP1	YLR109W,481.6,AHP1	1	0.369494	-0.292931	0.214389	0.213037	0.098564	0.089654	-0.056189	0.165154	0.16083	-0.076543
YER123W,677.39,YCK3	YER123W,677.39,YCK3	1	0.438604	-0.467211	0.383259	0.150373	-0.018089	-0.058426	0.042912	0.088044	0.227328	0.005742
YCL057C-A,623.14,YCL057C-A	YCL057C-A,623.14,YCL057C-A	1	0.455266				0.01131
YBR075W,678.149,	YBR075W,678.149,	1		-0.334926	0.408626	0.348494	0.19763	-0.021544		-0.010395	0.091891	-0.086636
YOL024W,614.20,YOL024W	YOL024W,614.20,YOL024W	1	0.448193	-0.227797	0.236344	0.015523	0.165176	-0.04147		0.066202	-0.006902	-0.113567
YBL010C,650.16,YBL010C	YBL010C,650.16,YBL010C	1	0.231017	-0.185884	0.147722	0.094874	0.117668	0.035674	0.049704	0.015278	0.014599	-0.074051
YOR297C,544.11,TIM18	YOR297C,544.11,TIM18	1	0.280815	-0.235821	0.197812	0.200048	0.085596	0.147637	0.065388	0.104854	0.135674	0.085763
YBR236C,486.6,ABD1	YBR236C,486.6,ABD1	1	0.377898	-0.336655	0.344627	0.133377	0.156081	0.087947	0.045542	0.170844	0.163389	0.112079
YOL066C,550.15,RIB2	YOL066C,550.15,RIB2	1	0.19436	-0.1711	0.155236	0.103384	0.176196	0.126077	-0.029232	0.10359	0.027432
YDR100W,507.5,TVP15	YDR100W,507.5,TVP15	1	0.388684	-0.344465	0.306682	0.027807	0.131236	0.244159	0.035616	0.05886	-0.026161	-0.047017
YNL038W,454.4,GPI15	YNL038W,454.4,GPI15	1	0.445121	-0.554826	0.396274	0.023526	0.164772	0.189149	0.078043	0.177894	0.157688	-0.008357
YKL209C,579.10,STE6	YKL209C,579.10,STE6	1	0.428507	-0.169907	0.075926	0.131252	0.234012	0.140669	-0.086932	-0.049184	0.157683	0.065083
YPL036W,551.13,PMA2	YPL036W,551.13,PMA2	1	0.491775		0.191878	0.382096	0.239054	0.211185	-0.036127	0.09135	0.193156	0.252011
YOL055C,550.4,THI20	YOL055C,550.4,THI20	1	0.393797	-0.073644	0.096709	0.282445	0.211841	0.137401	-0.026927	-0.035182	0.131644	0.146637
YBR233W,486.2,PBP2	YBR233W,486.2,PBP2	1	0.361305	-0.067793	0.103978	0.148981	0.163944	0.05478	-0.06728	0.018648	0.054753	0.182431
YPR045C,661.48,YPR045C	YPR045C,661.48,YPR045C	1	0.245037	-0.06826	0.109828	0.23343	0.130971	-0.040148	0.020101	-0.034553	0.129606	0.10417
YKL173W,663.25,SNU114	YKL173W,663.25,SNU114	1	0.397398	0.026224	0.169385	0.309707	0.145748	0.144616	0.085344	0.125712	-0.000252	-0.010135
YPL082C,632.22,MOT1	YPL082C,632.22,MOT1	1	0.414931	-0.10355	0.314999	0.289193	0.192723	0.200653	0.101339	0.159284	0.090184	-0.009235
YMR277W,671.29,FCP1	YMR277W,671.29,FCP1	1	0.453829	0.034004	0.377753	0.269875	0.139342	0.091449	0.107781	0.185435	0.078209	0.14695
YOR076C,668.68,SKI7	YOR076C,668.68,SKI7	1	0.471421	-0.267289	0.391956	0.120934	-0.085917	-0.184717	0.07434	-0.016913	0.244103	0.097613
YER094C,677.66,PUP3	YER094C,677.66,PUP3	1	0.337978	-0.133029	0.230064	0.089127	-0.073537	-0.062402	0.043551	0.024282	0.196853	0.175003
YGL122C,674.78,NAB2	YGL122C,674.78,NAB2	1	0.406863	-0.29045	0.090614		-0.085783	-0.074257	0.03379	-0.006108	0.230922	0.2199
YDR103W,507.3,STE5	YDR103W,507.3,STE5	1	0.417916	-0.229888	0.192441	-0.046495	0.020952	-0.000857	0.060418	-0.102584	0.127125	0.027724
YPL059W,632.2,GRX5	YPL059W,632.2,GRX5	1	0.523058	-0.398325	0.272948	-0.029317	0.206513	-0.252418	0.026758	-0.077606	0.167034	-0.143087
YLR215C,560.20,CDC123	YLR215C,560.20,CDC123	1	0.327649	-0.465916	0.101486	-0.063905	0.137802	0.042985	0.103051	-0.088445	0.179692	0.099521
YKL186C,663.13,MTR2	YKL186C,663.13,MTR2	1	0.318559	-0.090094	0.244653	0.062935	0.20628	0.086704	-0.060122	0.007744	-0.04454	-0.471815
YNL036W,454.2,NCE103	YNL036W,454.2,NCE103	1	0.48124	-0.288849	0.31378	0.305756	0.168904	0.185885	-0.050992	0.002074	0.024943	-0.478454
YNR067C,547.4,DSE4	YNR067C,547.4,DSE4	1	0.259683	-0.067435	0.414211	0.375957	0.073586	0.227146	-0.088732	0.124237	0.137771	-0.442044
YJR088C,670.49,YJR088C	YJR088C,670.49,YJR088C	1	0.363251	-0.01026	0.340628	0.295726	0.203056	0.11426	0.012774	0.17561	0.109438	-0.30465
YLR225C,603.26,YLR225C	YLR225C,603.26,YLR225C	1	0.494438	0.012187	0.385933	0.340925	0.189444	0.389442	0.020295	0.123665	0.145633	-0.24945
YJL033W,646.2,HCA4	YJL033W,646.2,HCA4	1	0.264413	0.003722	0.503666	0.348339	0.206235	0.315219	0.207292	0.008318	0.203993
YGR135W,495.10,PRE9	YGR135W,495.10,PRE9	1	0.213996	-0.062443	0.25626	0.174088	0.180745	0.099445	0.072727	0.025367	0.022315	-0.217799
YLR272C,574.7,YCS4	YLR272C,574.7,YCS4	1	0.218396	-0.232485	0.436696	0.278063	0.206903	0.104972	0.126186	0.062999	0.054105	-0.308401
YMR251W,671.55,GTO3	YMR251W,671.55,GTO3	1	0.25983		0.499658	0.243329	0.171552			0.117067	0.065102
YHR032W,606.28,YHR032W	YHR032W,606.28,YHR032W	1	0.516879	-0.009462	0.22319	0.208402	0.023176	0.176609	-0.099816	0.236292	0.118275	-0.338423
YJR053W,670.17,BFA1	YJR053W,670.17,BFA1	1	0.464815	-0.007927	0.124752	0.182386	0.123667	0.18788		0.160082	0.085336	-0.179612
YPL068C,632.10,YPL068C	YPL068C,632.10,YPL068C	1	0.456023	-0.030934	0.055339	0.146287	0.117588	0.094937	-0.058162	0.125801	-0.020105	-0.275192
YLR421C,662.40,RPN13	YLR421C,662.40,RPN13	1	0.484462	-0.128915	0.206665	0.148284	0.232429	0.251388	0.01197	0.181168	0.201116	-0.458735
YGL054C,585.1,ERV14	YGL054C,585.1,ERV14	1	0.477555	-0.04113	0.172423	0.129255	0.172139	0.107425	0.059626	0.185597	0.093474	-0.347543
YDL147W,592.20,RPN5	YDL147W,592.20,RPN5	1	0.495803	0.132447	0.477563	0.062344	0.14583	0.19416	0.057603	0.074759	0.028682	-0.124446
YOR117W,620.12,RPT5	YOR117W,620.12,RPT5	1	0.497052	-0.029582	0.321482	0.097793	0.231107	0.202285	0.056713	0.103447	0.031754	-0.147601
YPL236C,637.2,YPL236C	YPL236C,637.2,YPL236C	1	0.458	0.119517	0.219904	0.132805	0.130929	0.16129	0.064758	0.115305	0.097203	-0.188048
YKR078W,575.15,YKR078W	YKR078W,575.15,YKR078W	1	0.219131	-0.156179	0.178089	0.118277	0.005473	0.02864	0.11328	-0.054909	0.137068	-0.18611
YOR066W,668.60,MSA1	YOR066W,668.60,MSA1	1	0.435151	-0.141058	0.432375	0.243528	0.039202	-0.023536		-0.090795	0.30204	-0.418816
YDR185C,596.13,YDR185C	YDR185C,596.13,YDR185C	1	0.407239	-0.118322		0.164729	0.178682	-0.015242		-0.068889	0.176669	-0.415843
YAL021C,669.30,CCR4	YAL021C,669.30,CCR4	1	0.421476	-0.011325	0.238526	0.221914	0.236568	-0.01138	-0.051367	-0.198692	0.275357
YHR015W,606.12,MIP6	YHR015W,606.12,MIP6	1	0.236065	-0.016454	0.076533	0.16298	0.174241	-0.119244		-0.077015	-0.031414
YMR088C,556.17,VBA1	YMR088C,556.17,VBA1	1	0.25022	-0.0468	0.168061	0.167689	0.211875	-0.243369	0.032522	0.02862	-0.058527	-0.258738
YJL039C,628.25,NUP192	YJL039C,628.25,NUP192	1	0.455418	-0.11119	0.267546	0.186379	0.159916	-0.250455	0.119938	0.002368	0.125621	-0.357462
YKL196C,663.3,YKT6	YKL196C,663.3,YKT6	1	0.486835	-0.098338	0.327843	0.14069	0.154437	-0.147056	-0.006064	-0.010038	0.110853	-0.316684
YIL001W,598.3,YIL001W	YIL001W,598.3,YIL001W	1	0.453528	-0.06314	0.503622	0.224963	0.177865	-0.218515		0.170064	0.014787	-0.237191
YJR042W,670.6,NUP85	YJR042W,670.6,NUP85	1	0.124153	-0.051316	0.169336	0.300551	0.191064	-0.01626	0.077072	0.176746	0.109308	-0.454858
YPR189W,654.34,SKI3	YPR189W,654.34,SKI3	1	0.003445	-0.063097	0.166618	0.270061	0.167479	0.063609	0.081424	0.14415	0.131589	-0.238395
YAL007C,669.16,ERP2	YAL007C,669.16,ERP2	1	0.197969	-0.045279	0.184213	0.191813	0.236406	0.042002	0.040904	0.106401	0.210651
YDR538W,676.61,PAD1	YDR538W,676.61,PAD1	1	0.041041	-0.003447	0.138506	0.147337	0.262082	0.089994	0.025574	0.057599	0.114636	-0.526328
YML001W,638.10,YPT7	YML001W,638.10,YPT7	1	0.031775	0.006093	0.12917	0.090296	0.192658	-0.105074	0.054402	0.276326	0.293233	-0.400245
YJR119C,581.13,JHD2	YJR119C,581.13,JHD2	1	0.094575	0.027575	-0.059732	-0.04759	0.193392	0.270946	0.094682	0.012722	0.108541	-0.283388
YOR197W,583.8,MCA1	YOR197W,583.8,MCA1	1	0.188691	0.100454	0.010706	-0.215114	0.219056	0.303464	-0.067287	0.165597	0.304827	-0.508011
YMR023C,638.32,MSS1	YMR023C,638.32,MSS1	1	0.198535	0.040227	-0.058419	-0.092191	0.184233	0.173524		0.179273	0.159407	-0.218021
YBR208C,678.20,DUR1,2	YBR208C,678.20,DUR1,2	1	0.423916	0.021907	-0.075486	0.06618	0.021156	0.354977	0.025619	0.0924	0.159086	-0.230704
YER113C,677.49,YER113C	YER113C,677.49,YER113C	1	0.322097	0.106531	0.078602	0.015934	0.139693	0.291701	0.078375	0.039141	0.104882	-0.296712
YMR096W,657.3,SNZ1	YMR096W,657.3,SNZ1	1	0.364895	-0.007723	-0.042259	0.054898	0.129894	0.292266	-0.030558	0.125131	0.114145	-0.328555
YBR098W,678.123,MMS4	YBR098W,678.123,MMS4	1	0.291825	0.010901	-0.050362	0.027323	0.116178	0.263904		0.069355	0.154397	-0.396294
YMR059W,588.22,SEN15	YMR059W,588.22,SEN15	1	0.428016	0.154333	0.057201	-0.044536	0.028634	0.044036	0.067071	-0.040769	0.318131	-0.526163
YDL165W,592.7,CDC36	YDL165W,592.7,CDC36	1	0.479999	0.091432	-0.119531	0.035822	0.206449	0.081142	0.015879	0.064255	0.224262	-0.456954
YDR139C,591.16,RUB1	YDR139C,591.16,RUB1	1	0.393961		-0.077923		0.186561				0.278834	-0.442214
YKL135C,559.11,APL2	YKL135C,559.11,APL2	1	0.453159	-0.012371	0.013329	0.04435	0.084693	0.074271	0.07727	0.151758	0.183569	-0.499013
YER137C,677.26,YER137C	YER137C,677.26,YER137C	1	0.41344	0.180033	-0.084571	-0.058841	0.223475	-0.048343	0.065589	-0.005019	0.282571	-0.250824
YOR265W,635.45,RBL2	YOR265W,635.45,RBL2	1	0.335478	0.335329	-0.116998	0.282831	0.042007	0.315153	-0.043427	-0.058647	0.111198	-0.278716
YMR032W,638.41,HOF1	YMR032W,638.41,HOF1	1	0.300704	0.215727	-0.082749	0.199731	0.007132	0.362536			0.248389
YOR009W,606.3,TIR4	YOR009W,606.3,TIR4	1	0.38526	0.2889	-0.179688	0.179199	0.019253			-0.013121		-0.557119
YBL017C,650.22,PEP1	YBL017C,650.22,PEP1	1	0.261356	0.116383	-0.037219	0.154194	0.057567	0.317099	-0.04019	0.082346	0.022898	-0.129509
YPL124W,520.2,SPC29	YPL124W,520.2,SPC29	1	0.257439	0.231724	-0.047109	0.200801	0.08282	0.298533	-0.000396	0.138639	0.172943	-0.158537
YGL047W,576.4,ALG13	YGL047W,576.4,ALG13	1	0.479005	0.355184	-0.006741	0.140195	0.117326	0.277265	0.045616	-0.118666	0.154607	-0.269702
YDR520C,631.2,YDR520C	YDR520C,631.2,YDR520C	1	0.426605	0.32694	-0.063237	0.12018	0.126493	0.129302		0.056856	0.135913	-0.314993
YML027W,529.2,YOX1	YML027W,529.2,YOX1	1	0.45645	0.351849	0.016898	0.024147	0.076043	0.179236	-0.0832		0.100892	-0.440035
YMR234W,671.70,RNH1	YMR234W,671.70,RNH1	1	0.404449	0.365999	-0.13963	-0.064053	0.22464	0.357262	0.102948	0.08743	0.193054	-0.397613
YBR040W,611.27,FIG1	YBR040W,611.27,FIG1	1	0.289353	0.442857	-0.167022	0.010722	0.220806	0.356457		0.091619	0.206605	-0.422533
YOR301W,544.15,RAX1	YOR301W,544.15,RAX1	1	0.455087	0.275004	-0.043875	0.355372	0.129465	0.160785	-0.10656	0.154112	0.103418	-0.19488
YDL195W,618.22,SEC31	YDL195W,618.22,SEC31	1	0.244082	0.144395	0.000667	0.291639	0.081664	0.14989	-0.038821	0.143097	0.145295	-0.152363
YBR141C,678.82,YBR141C	YBR141C,678.82,YBR141C	1	0.49304	0.250574	-0.049399	0.281883	0.224228	0.142593			0.214669	-0.249023
YPR024W,661.29,YME1	YPR024W,661.29,YME1	1	0.494309	0.262366	-0.059048	0.221096	0.228685	0.198957	0.010196	0.253806	0.1106	-0.256012
YIL040W,527.10,APQ12	YIL040W,527.10,APQ12	1	0.484905	0.342481	0.038937	0.201018	0.183678	0.185053	0.003884	0.13257	0.290368	-0.119703
YNL258C,607.13,DSL1	YNL258C,607.13,DSL1	1	0.325889	0.156141	0.112696	0.109835	0.222985	0.218311	0.029913	0.099824	0.234433	-0.228882
YDL121C,561.8,YDL121C	YDL121C,561.8,YDL121C	1	0.440913	0.251038	0.184153	0.245873	0.233443	0.272412	0.134345	0.078794	0.293472	-0.221319
YDR404C,549.3,RPB7	YDR404C,549.3,RPB7	1	0.30565	0.286737	-0.074931	0.375649	0.212569	0.154198	-0.073633	-0.122713	0.140854
YDR432W,656.23,NPL3	YDR432W,656.23,NPL3	1	0.175113	0.069403	0.033297	0.161952	0.150054	0.090242	-0.040809	-0.041274	0.048912	-0.075391
YDR130C,591.9,FIN1	YDR130C,591.9,FIN1	1	0.321946	0.219733	0.077019	0.255891	0.033698	0.166683	-0.041107	-0.073657	0.181089	-0.037794
YOR373W,673.24,NUD1	YOR373W,673.24,NUD1	1	0.185915	0.049914	-0.004138	0.247111	0.207775	0.181136	-0.018913	0.182064	0.132353	-0.373569
YMR055C,588.18,BUB2	YMR055C,588.18,BUB2	1	0.34865	0.038552	-0.043476	0.260585	0.192293	0.144793		0.056493	-0.027886	-0.312806
YHR188C,644.9,GPI16	YHR188C,644.9,GPI16	1	0.294098	0.042577	-0.07751	0.162518	0.066608	0.087939	-0.057856	0.109675	0.006348	-0.265932
YPR139C,475.5,VPS66	YPR139C,475.5,VPS66	1	0.418624	0.186802	0.019685	-0.004887	0.247072	0.323635	0.040219	-0.011618	-0.08631	-0.186486
YJR040W,670.4,GEF1	YJR040W,670.4,GEF1	1	0.519502	0.176665	-0.079973	0.033746	0.249326	0.199132	-0.030197	0.069724	-0.144581	-0.333546
YJL047C,471.4,RTT101	YJL047C,471.4,RTT101	1	0.479383	0.159968	-0.05597	0.121072	0.234808	0.177206	0.050325	0.152892	-0.06858
YIR023W,594.4,DAL81	YIR023W,594.4,DAL81	1	0.374656	0.17511	-0.032961	-0.026066	0.245059	0.056662	-0.075832	0.012304	0.015207
YOL103W,496.5,ITR2	YOL103W,496.5,ITR2	1	0.414815	0.152533	-0.020224	-0.031944	0.150457	0.016031	0.013956		-0.081547	-0.324403
YML065W,643.37,ORC1	YML065W,643.37,ORC1	1	0.140237	0.366073	-0.046941	0.308577	0.101918	0.142147	0.033422		0.190349	-0.409597
YMR272C,671.34,SCS7	YMR272C,671.34,SCS7	1	0.370677	0.442638	-0.124821	0.189619	0.236974	0.024477	-0.03973	-0.069989	0.110088	-0.457654
YMR299C,671.6,DYN3	YMR299C,671.6,DYN3	1	0.199374	0.298596	-0.229427	0.211986	0.197526	0.08926	0.035547	0.034622	0.151062	-0.353995
YDR261C,630.35,EXG2	YDR261C,630.35,EXG2	1	0.122987	0.436994	-0.207197	0.059191	0.176854	0.082352	-0.048256	0.012847	0.056199	-0.607267
YER157W,677.6,COG3	YER157W,677.6,COG3	1	0.074572	0.214724	-0.116584	0.153673	0.028867	0.01876	0.075362	0.166184	0.15065	-0.502684
YEL063C,676.50,CAN1	YEL063C,676.50,CAN1	1	0.262961	0.318693	0.011101	0.164913	-0.154399	0.024849	0.071431	0.163038	0.033379	-0.429153
YLR328W,639.8,NMA1	YLR328W,639.8,NMA1	1	0.364923	0.510421	-0.134674	0.13006	-0.152033	-0.078639	0.099493	0.186527	-0.038272	-0.479534
YKL055C,652.40,OAR1	YKL055C,652.40,OAR1	1	0.484055	0.444001	0.038925	0.053393	-0.121984	0.103592	-0.037557	0.083715	-0.014713	-0.242834
YHR084W,570.3,STE12	YHR084W,570.3,STE12	1	0.453363	0.501885	0.0113	0.309534	-0.2085	0.139737	-0.066384	0.025586	-0.098715	-0.299146
YIL122W,665.21,POG1	YIL122W,665.21,POG1	1	0.439659	0.426242	-0.17205	0.07192	-0.215298	0.21812		0.036148	0.064144	-0.452391
YDL177C,618.6,YDL177C	YDL177C,618.6,YDL177C	1	0.420952	0.329132	-0.100038	0.194775	-0.158786	0.211557	-0.056706	-0.013462	0.147758	-0.39183
YEL015W,645.57,EDC3	YEL015W,645.57,EDC3	1	0.3563	0.025616	0.033383	0.207895	-0.123068	0.081574	0.100967	0.180367	-0.100731	-0.243784
YNL257C,607.14,SIP3	YNL257C,607.14,SIP3	1	0.39538	0.114027	0.02777	0.192624	-0.068314	0.145221	0.079347	0.243981	0.130119	-0.303111
YBL037W,650.43,APL3	YBL037W,650.43,APL3	1	0.289854	0.215025	-0.025364	0.275809	-0.083709	0.225016	0.077567	0.161483	0.088002	-0.395841
YIR011C,536.9,STS1	YIR011C,536.9,STS1	1	0.285387	0.175539	0.182609	0.075562	-0.078087	0.128234	-0.033623	0.205906	0.121006	-0.138851
YMR192W,651.36,GYL1	YMR192W,651.36,GYL1	1	0.342902	0.292331	0.212416	0.047841	-0.161971	0.247595	0.056442	0.122532	0.11427	-0.30141
YHR001W,668.3,OSH7	YHR001W,668.3,OSH7	1	0.427146	0.255613	0.284544	0.068097	-0.132095	0.231801	0.063377	0.249479	0.067855	-0.577319
YMR002W,638.12,MIC17	YMR002W,638.12,MIC17	1	0.434878	0.220192	-0.010338	-0.003051	-0.257336	0.176892	0.023799	0.133517	0.053058	-0.241955
YDR310C,525.2,SUM1	YDR310C,525.2,SUM1	1	0.453828	0.121708	0.132019	0.121504	-0.021691	0.163813	-0.068237	0.179021	0.041205	-0.4067
YOR012W,606.6,YOR012W	YOR012W,606.6,YOR012W	1	0.39725	0.135867	0.049484	0.087291	-0.214415	0.00315			0.106359	-0.331331
YPL167C,658.58,REV3	YPL167C,658.58,REV3	1	0.432934	0.078466	0.063188	0.032036	-0.194121	0.132793		0.121572	0.074737	-0.428101
YOR226C,635.9,ISU2	YOR226C,635.9,ISU2	1	0.463445	0.153521	0.055294	0.050683	-0.167116	0.187942	-0.090538	0.264433	0.140829	-0.385188
YDR532C,569.10,YDR532C	YDR532C,569.10,YDR532C	1	0.320987	0.065382	-0.292517	0.165184	-0.090122	0.196593			0.133707	-0.481587
YLR145W,528.11,RMP1	YLR145W,528.11,RMP1	1	0.303612	0.110582	-0.125758	0.096723	-0.167969	0.108129		0.062391	0.238583	-0.498704
YPL112C,520.13,PEX25	YPL112C,520.13,PEX25	1	0.455589	0.059223	-0.214923	-0.13879	-0.146312	0.032533	-0.098123	-0.031109	0.139971	-0.409887
YIR029W,594.10,DAL2	YIR029W,594.10,DAL2	1	0.317767	0.074367	-0.21823	-0.021915	-0.232188	-0.011008		-0.075908	0.150772	-0.496704
YPL175W,658.50,SPT14	YPL175W,658.50,SPT14	1	0.15587	0.055369	-0.076373	0.124154	-0.21566	0.297353	0.075536	0.01558	0.010393	-0.407962
YGR270W,524.2,YTA7	YGR270W,524.2,YTA7	1	0.195341	-0.006547	-0.051194	0.015347	-0.196917	0.090069	0.049671	0.235343	0.095674
YMR294W,671.11,JNM1	YMR294W,671.11,JNM1	1	0.241047	0.079492	-0.052767	-0.047743	-0.09458	-0.010242	-0.035726	0.198239	0.008247	-0.272947
YHR129C,514.5,ARP1	YHR129C,514.5,ARP1	1	0.26828	0.252482	-0.033909	-0.124681	-0.169274	0.174637		0.006199	0.01713	-0.47773
YPL076W,632.17,GPI2	YPL076W,632.17,GPI2	1	0.161513	0.258221	0.154729	-0.033808	-0.17418	0.090376	0.066047	-0.00721	-0.002654	-0.563865
YDL185W,618.12,TFP1	YDL185W,618.12,TFP1	1	0.206477	0.053265	0.10645	-0.036583	-0.106701	0.122957	0.003874	0.114101	-0.055155	-0.510587
YOR059C,668.53,YOR059C	YOR059C,668.53,YOR059C	1	0.49905	0.213085	0.103184	-0.148186	-0.106108	0.232758	0.047568	0.203848	0.180691	-0.412733
YIR015W,536.13,RPR2	YIR015W,536.13,RPR2	1	0.405339	0.287857	-0.005569	-0.136459	-0.041441	0.023424	-0.040338	0.077045	0.244837
YOR298C-A,544.13,MBF1	YOR298C-A,544.13,MBF1	1	0.475408			-0.187356	-0.068986					-0.489192
YKL089W,488.3,MIF2	YKL089W,488.3,MIF2	1	0.326073	0.131693	0.095988	-0.141796	0.037971	0.280978	0.027133	0.047687	0.110854	-0.51962
YDR052C,660.27,DBF4	YDR052C,660.27,DBF4	1	0.384537	0.169322	0.125142	-0.151563	0.010339	0.092787	-0.05084	0.163613	0.090558	-0.539394
YFL008W,634.29,SMC1	YFL008W,634.29,SMC1	1	0.272347	0.237665	0.198331	-0.05067	-0.102066	0.079068	-0.020528	0.070199	0.259746	-0.551256
YOR057W,668.51,SGT1	YOR057W,668.51,SGT1	1	0.43609	-0.017466	0.183654	-0.335407	-0.246934	0.162562		0.13186	-0.05038	-0.363255
YIR030C,594.11,DCG1	YIR030C,594.11,DCG1	1	0.484418		0.194605	-0.282242	-0.016762	-0.086842		0.070355	-0.052249	-0.554998
YKL112W,593.9,ABF1	YKL112W,593.9,ABF1	1	0.326441	0.100718	0.130965	-0.3246	-0.119451	-0.00237	-0.102994	0.0244	-0.07248	-0.437515
YCL016C,675.24,DCC1	YCL016C,675.24,DCC1	1	0.381588	0.136924	0.163458	-0.069335	-0.115972	-0.056746			-0.060405	-0.284181
YNL103W,505.7,MET4	YNL103W,505.7,MET4	1	0.325149	0.080103	0.010909	-0.207242	0.017835	0.012461	-0.066411	0.116875	-0.091344	-0.119129
YBR101C,678.120,FES1	YBR101C,678.120,FES1	1	0.455872	0.11995	-0.246632	-0.212927	0.222171	0.071973	-0.019705	0.289849	0.039681	0.041932
YDR016C,532.12,DAD1	YDR016C,532.12,DAD1	1	0.362679	0.199537	-0.012993	-0.221513	0.234107	0.071274	-0.04569	0.258516	0.204063	0.012091
YDR181C,596.9,SAS4	YDR181C,596.9,SAS4	1	0.411901	0.128323	-0.081789	-0.085506	0.110474	-0.019262	0.02437	0.065141	0.105371
YER095W,677.65,RAD51	YER095W,677.65,RAD51	1	0.453064	0.177717	-0.027782	-0.049729	0.08874	0.080114	-0.0181	0.173036	0.098551	-0.06432
YDR350C,580.6,ATP22	YDR350C,580.6,ATP22	1	0.447215	0.33583	-0.149384	-0.089759	0.0679	0.018055	0.047501	0.116605	0.198419	-0.200825
YOL005C,446.2,RPB11	YOL005C,446.2,RPB11	1	0.346103	0.077815	-0.091008	-0.02495	-0.09837	0.26888	-0.089552	0.142804	0.345738	0.10733
YGR136W,495.11,LSB1	YGR136W,495.11,LSB1	1	0.475163	0.148007	-0.037522	-0.250203	0.10648	0.316431	0.14121	0.08293	0.176998	0.138272
YOR030W,668.28,DFG16	YOR030W,668.28,DFG16	1	0.390212	0.188554	-0.139284	-0.165365	-0.085314	0.146848	0.094554	0.013585	0.148784	0.103722
YOR123C,620.7,LEO1	YOR123C,620.7,LEO1	1	0.30852	0.179417	-0.083012	-0.137812	-0.0565	0.179699	0.045669	0.092481	0.213003	0.056706
YDR013W,532.9,PSF1	YDR013W,532.9,PSF1	1	0.391869	0.310053	-0.119609	-0.117583	0.056396	0.322222	-0.003588	0.217837	0.275748	0.268579
YDR061W,660.35,YDR061W	YDR061W,660.35,YDR061W	1	0.485686	0.280515	-0.354807	-0.237866	0.137279	0.281766	0.007083	0.162863	-0.048896	-0.013418
YBR278W,622.3,DPB3	YBR278W,622.3,DPB3	1	0.27681	0.326574	-0.344634	-0.133748	0.142131	0.251729	-0.034743	0.177883	0.130935	0.079254
YLR268W,574.10,SEC22	YLR268W,574.10,SEC22	1	0.398725	0.280016	-0.313996	0.165255	-0.001637	0.227696	-0.093975	0.052431	0.117413	0.022499
YIL137C,665.37,TMA108	YIL137C,665.37,TMA108	1	0.391691	0.192689	-0.191664	-0.05629	0.058017	0.167636		0.132166	0.174515	0.063805
YOL063C,550.12,CRT10	YOL063C,550.12,CRT10	1	0.503383	0.282045	-0.270946	-0.002186	-0.064486	0.121196	0.044491	0.146164	0.101634	-0.065279
YLR148W,528.8,PEP3	YLR148W,528.8,PEP3	1	0.438439	0.35972	-0.101987	0.083928	-0.215766	-0.012144	0.062457	0.112098	0.179294	0.033201
YLR090W,672.71,XDJ1	YLR090W,672.71,XDJ1	1	0.450982	0.399237	-0.009961	0.110138	-0.097602	-0.032455	0.003309	0.179926	0.148429	-0.091439
YNR044W,655.60,AGA1	YNR044W,655.60,AGA1	1	0.342341	0.596876	-0.147699	0.065855	-0.115623	0.112147	0.094979	0.019936	0.182367
YDL010W,542.13,GRX6	YDL010W,542.13,GRX6	1	0.43918	0.648702	-0.005334	0.069479	-0.096201	0.174737	0.088195	0.054685	0.149364	0.155841
YNL201C,667.55,PSY2	YNL201C,667.55,PSY2	1	0.487574	0.435373	0.020095	0.046071	0.134512	0.10648	0.082989	0.072936	0.114251	-0.094944
YOR069W,668.63,VPS5	YOR069W,668.63,VPS5	1	0.472808	0.406577	0.02896	0.162001	-0.056892	0.16882	0.076493	0.025479	0.151062	-0.022299
YGR014W,499.7,MSB2	YGR014W,499.7,MSB2	1	0.432474	0.376285	-0.04353	0.281205	-0.134872	0.126553		0.185879	0.087463	0.098392
YDR267C,630.29,CIA1	YDR267C,630.29,CIA1	1	0.407921	0.585086	0.103728	0.339184	-0.118549	0.247919	0.059335	0.070483	0.116943	0.030776
YEL047C,676.34,YEL047C	YEL047C,676.34,YEL047C	1	0.386335	0.479355	-0.036068	0.31213	-0.191389	0.187115	0.018649	0.009696	0.074629	0.09067
YGR161C,600.16,RTS3	YGR161C,600.16,RTS3	1	0.354187	0.535035	-0.039303	0.345022	-0.163277	0.188394	0.009773	0.187747	0.239275	-0.043501
YKL166C,663.31,TPK3	YKL166C,663.31,TPK3	1	0.459159	0.566081	-0.09134	0.300738	0.034673	0.181481	0.094375	0.170251	-0.001738	-0.245668
YGL256W,619.18,ADH4	YGL256W,619.18,ADH4	1	0.436743	0.533564	-0.190134	0.242984	-0.021624	0.284867	0.094972	0.124294	0.097532	0.015545
YHR085W,570.4,IPI1	YHR085W,570.4,IPI1	1	0.386753	0.518179	0.022743	0.323429	0.19158	0.077764	0.180972	-0.166745	0.191225	-0.094401
YGL158W,674.44,RCK1	YGL158W,674.44,RCK1	1	0.454637		0.005145		0.229862	0.080547
YOR347C,673.49,PYK2	YOR347C,673.49,PYK2	1	0.370441	0.566839	-0.172109	0.25784	0.241541	0.306813	0.102786	-0.05451	0.255877	-0.016277
YOR099W,620.28,KTR1	YOR099W,620.28,KTR1	1	0.377392	0.609562	-0.098945	0.18411	0.172539	0.193503	0.014822	-0.018726	0.050797	-0.142915
YDR349C,580.5,YPS7	YDR349C,580.5,YPS7	1	0.446069	0.525788	-0.22091	0.301872	0.02372	0.126511	0.051495	-0.197428	0.156062	-0.067618
YHR206W,644.28,SKN7	YHR206W,644.28,SKN7	1	0.445121	0.539378	-0.16022	-0.005411	0.155002	0.009215	0.109629	-0.096394	0.324278	0.051497
YDR435C,656.25,PPM1	YDR435C,656.25,PPM1	1	0.483123	0.578924	-0.078076	0.330336	0.216568	0.175253	0.045646	0.232386	0.026706	-0.022009
YPL260W,637.25,YPL260W	YPL260W,637.25,YPL260W	1	0.460197	0.619923	0.026633	0.316656	0.238153	0.194886	0.038477	0.342635	0.071612	0.211847
YOR262W,635.43,YOR262W	YOR262W,635.43,YOR262W	1	0.213091	0.394891	0.058235	0.105545	0.165106	0.077407	0.067098	0.184374	0.039052	-0.073981
YBR137W,678.86,YBR137W	YBR137W,678.86,YBR137W	1	0.413904	0.568028	0.054526	0.234951	0.246082	0.211532	0.073507	0.208174	0.126064	-0.129407
YHR094C,570.13,HXT1	YHR094C,570.13,HXT1	1	0.318713	0.404067	0.049308	0.055518	0.14967	0.253897			0.010225	-0.104448
YLR170C,459.4,APS1	YLR170C,459.4,APS1	1	0.184461	0.474337	-0.104403	0.302376	0.198499	0.222494	0.01616	0.213353	0.263796	-0.17326
YNL262W,607.9,POL2	YNL262W,607.9,POL2	1	0.198698	0.418234	-0.062513	0.221239	0.097782	0.126105	0.037935	0.255599	0.231158	0.134808
YGL226W,621.31,YGL226W	YGL226W,621.31,YGL226W	1	0.257436	0.192572	-0.142061		0.237442	0.118781	0.006268	0.050434	0.324682	-0.16104
YDR121W,445.2,DPB4	YDR121W,445.2,DPB4	1	0.228953	0.12405	-0.121544	0.181007	0.201043	0.050735	0.0242	0.018005	0.202311
YBR221C,678.9,PDB1	YBR221C,678.9,PDB1	1	0.190155	0.165633	-0.155206	-0.000876	0.247373	0.125764	0.029277	0.129127	0.221172	0.022807
YOL130W,659.25,ALR1	YOL130W,659.25,ALR1	1	0.395183	0.181775	-0.30744	0.337185	0.084918	0.059982	0.0794	0.135102	0.168819	-0.002573
YJR104C,670.66,SOD1	YJR104C,670.66,SOD1	1	0.509189	0.441905	-0.273545	0.206722	0.158021	-0.002179	0.003253	0.124184	0.236004	-0.014238
YBR035C,611.22,PDX3	YBR035C,611.22,PDX3	1	0.268264	0.305933	-0.138189	0.255785	0.206902	0.163959	-0.022116	0.005826	0.181696	0.151273
YBR149W,678.75,ARA1	YBR149W,678.75,ARA1	1	0.480312	0.411988	-0.068563	0.267241	0.251602	0.353977	0.036634	0.052865	0.229522	0.181968
YMR184W,651.44,ADD37	YMR184W,651.44,ADD37	1	0.486988	0.328766	-0.224661	0.333327	0.236652	0.216915	-0.010872	-0.026535	0.115535	0.135525
YML081W,643.20,YML081W	YML081W,643.20,YML081W	1	0.434932	0.338039	-0.274125	0.320897	0.222722	0.271298	0.123266	0.018589	0.200428	0.107869
YGL112C,490.3,TAF6	YGL112C,490.3,TAF6	1	0.236832	0.16872	-0.12009	0.197046	0.198249	0.20536	0.105934	0.066815	0.21322	0.041345
YER012W,645.27,PRE1	YER012W,645.27,PRE1	1	0.341587	0.107941	-0.019419	0.198615	0.212937	0.076326	0.030457	0.086057	0.061062	0.074586
YMR042W,588.6,ARG80	YMR042W,588.6,ARG80	1	0.452938	0.105645	-0.11065	0.280234	0.204277	0.150574		0.169623	0.087968	0.146963
YBL079W,616.29,NUP170	YBL079W,616.29,NUP170	1	0.483148	0.073692	-0.099808	0.277255	0.220862	0.08845	0.107449	0.108331	0.014455
YIL116W,665.15,HIS5	YIL116W,665.15,HIS5	1	0.508051	0.110328	-0.177753	0.156761	0.224715	0.253796	0.047335	0.048862	0.042865	0.08899
YDL173W,618.2,YDL173W	YDL173W,618.2,YDL173W	1	0.387054	0.087847	-0.114762	0.234757	0.140094	0.295357	-0.069767	0.079127	-0.093518	0.059352
YPL038W,551.15,MET31	YPL038W,551.15,MET31	1	0.423147	0.035267	0.085784	0.220773	0.210938	0.126648	-0.005473		0.266986	0.019629
YBL034C,650.40,STU1	YBL034C,650.40,STU1	1	0.350815	0.067455	0.065938	0.198756	0.22681	0.159491	0.084413	0.089849	0.215516
YGL213C,413.2,SKI8	YGL213C,413.2,SKI8	1	0.32345	0.056196	-0.046934	0.094316	0.20073	0.181823	0.080152	0.113833	0.177672	0.153322
YPL213W,658.14,LEA1	YPL213W,658.14,LEA1	1	0.466338	0.067659	-0.096546	0.199778	-0.084819	0.045009	0.042601	0.125119	0.225177	0.082512
YIR025W,594.6,MND2	YIR025W,594.6,MND2	1	0.424926	0.17893	-0.131987	0.221637	-0.183676	0.068477	0.050206	-0.025202	0.145823	-0.035533
YOL143C,659.13,RIB4	YOL143C,659.13,RIB4	1	0.394601	0.11692	-0.227526	0.323679	-0.071538	-0.041891	0.004468	0.059344	0.309569	-0.181289
YDR179C,596.6,CSN9	YDR179C,596.6,CSN9	1	0.369639	-0.096042	-0.460749	0.225319	-0.138947	0.222362		0.176732	0.050431	0.103597
YDR042C,660.18,YDR042C	YDR042C,660.18,YDR042C	1	0.150308		-0.182446	0.126761	-0.06597	0.085223		0.128761	-0.019531
YMR224C,651.4,MRE11	YMR224C,651.4,MRE11	1	0.286407	-0.016599	-0.270504	0.247797	-0.105457	0.111228		0.151716	-0.043346	-0.040255
YDR201W,596.26,SPC19	YDR201W,596.26,SPC19	1	0.479814	0.221009	-0.352479	0.151217	-0.153214	0.266099	0.052224		0.146535	-0.233247
YJL196C,648.2,ELO1	YJL196C,648.2,ELO1	1	0.341201	0.26816	-0.170607	0.149694	-0.147571	0.296722	0.002496	0.086542	0.001985	-0.069232
YPR040W,661.44,TIP41	YPR040W,661.44,TIP41	1	0.5194	0.209238	-0.44387	0.299445	-0.219056	0.117163	-0.047758	0.082834	-0.186356
YJR107W,581.2,YJR107W	YJR107W,581.2,YJR107W	1	0.313122		-0.270546		-0.153684
YIL075C,633.26,RPN2	YIL075C,633.26,RPN2	1	0.509541	0.059051		0.225179	-0.243598	0.34338	0.029873	0.075308	-0.094143	-0.271235
YHR182W,644.3,YHR182W	YHR182W,644.3,YHR182W	1	0.193946	0.111978	-0.219002	0.248016	-0.150129	0.242462	0.118724	0.228145	-0.175851	0.115692
YDR167W,522.7,TAF10	YDR167W,522.7,TAF10	1	0.333222	0.091626	-0.073697	0.075529	-0.226612	0.290495	0.036381	0.09501	0.215542	-0.084551
YHL020C,508.8,OPI1	YHL020C,508.8,OPI1	1	0.136107	0.030398	-0.02728	0.05652	-0.1457	0.246777	-0.048406	0.045944	0.114451	-0.011237
YDL109C,561.19,YDL109C	YDL109C,561.19,YDL109C	1	0.208376		0.024186	-0.231518	-0.18226	0.203373			0.131751	-0.055184
YOR180C,583.23,DCI1	YOR180C,583.23,DCI1	1	0.170513		0.012561		-0.138892			0.011167
YAL040C,664.22,CLN3	YAL040C,664.22,CLN3	1	0.390804	-0.1251	0.017378	0.019804	-0.241143	0.360569	-0.085808	0.090507	0.203642
YOR025W,668.24,HST3	YOR025W,668.24,HST3	1	0.356777	-0.061137	0.023606	-0.05261	-0.198623	0.342338		0.001897	0.091577	-0.135005
YPL253C,637.18,VIK1	YPL253C,637.18,VIK1	1	0.46041	0.263059	0.081799	-0.047303	-0.128944	0.358431	-0.018665	-0.008011	0.130075	0.269706
YDR501W,631.19,PLM2	YDR501W,631.19,PLM2	1	0.424515	0.283581	-0.047525	-0.067099	-0.092051	0.348551	-0.008666	-0.080246	0.071026
YDR086C,660.61,SSS1	YDR086C,660.61,SSS1	1	0.441142	0.32208	-0.097235	-0.046379	-0.235256	0.308883	-0.061733	-0.053829	0.182383	0.297318
YBR182C,678.44,SMP1	YBR182C,678.44,SMP1	1	0.446859	0.104096	0.066157	0.085509	-0.214699	0.324256		-0.000261	0.086841	-0.039202
YML071C,643.31,COG8	YML071C,643.31,COG8	1	0.381464	0.138903	0.096308	-0.043103	-0.104016	0.273404	0.018265	-0.029248	0.126341	0.035442
YLR050C,672.32,YLR050C	YLR050C,672.32,YLR050C	1	0.415949	0.112985	-0.019436	0.039057	-0.176128	0.164508	0.02438	-0.054008	0.169387	-0.088202
YOL067C,550.16,RTG1	YOL067C,550.16,RTG1	1	0.264302	0.172913	-0.046805	0.082352	-0.201816	0.096697	0.010554	-0.025716	0.236884	0.077243
YLL038C,605.9,ENT4	YLL038C,605.9,ENT4	1	0.218055	-0.012304	-0.134174		-0.165473	0.211539		-0.131886	0.025221	0.014539
YHR005C,668.8,GPA1	YHR005C,668.8,GPA1	1	0.334438	-0.017089	-0.182069	0.048906	-0.200135	0.135155	0.059218	-0.079939	0.25352	-0.103976
YDR487C,631.33,RIB3	YDR487C,631.33,RIB3	1	0.487496	-0.138281	-0.228378	-0.194756	-0.138478	0.031553	0.016131	-0.056322	0.333596	-0.122483
YNL020C,578.3,ARK1	YNL020C,578.3,ARK1	1	0.504931	-0.011863	0.158827	-0.250176	0.204482	0.185032	0.028318	-0.148457	-0.105196	-0.352674
YDR464W,656.50,SPP41	YDR464W,656.50,SPP41	1	0.469877	0.080669	0.38239	-0.128296	0.183801	0.228737	-0.020741	-0.057024	0.002016	-0.302801
YKL197C,663.51,PEX1	YKL197C,663.51,PEX1	1	0.320726	-0.148586	0.301162	-0.083864	0.251311	0.194007	0.026075	-0.00815	-0.041305
YLR218C,560.22,YLR218C	YLR218C,560.22,YLR218C	1	0.206301		0.184774		0.153093	0.099218	-0.029042	-0.036186	-0.055299	-0.101164
YOR319W,589.9,HSH49	YOR319W,589.9,HSH49	1	0.273234	0.027235	0.352489	-0.062203	0.230524	0.035735	0.019072	0.084424	-0.096013	-0.051114
YBR218C,678.11,PYC2	YBR218C,678.11,PYC2	1	0.167435	0.0396	0.175707	-0.186936	0.213487	0.091762	-0.081662	-0.079682	0.072617	-0.076568
YMR257C,671.49,PET111	YMR257C,671.49,PET111	1	0.326279	-0.138993	0.265449	-0.185112	0.040591	-0.010095	-0.008549	0.202278	0.17944	-0.449603
YFR042W,628.13,YFR042W	YFR042W,628.13,YFR042W	1	0.511602	-0.097263	0.400098	-0.063632	0.220576	-0.001491	-0.033656	0.179662	0.131429	-0.347359
YDR383C,530.6,NKP1	YDR383C,530.6,NKP1	1	0.364046	0.053666	0.195222	-0.210056	0.213324	-0.170392	0.016072		0.116925	-0.456894
YDR407C,656.2,TRS120	YDR407C,656.2,TRS120	1	0.473977	0.080828	0.206345	-0.195885	0.178899	-0.2348	0.048598	0.106168	0.141384	-0.373231
YGL150C,674.51,INO80	YGL150C,674.51,INO80	1	0.373319	0.100761	0.145434	-0.086715	0.197076	-0.084039	0.065196	0.006967	0.141439	-0.42624
YPR062W,661.63,FCY1	YPR062W,661.63,FCY1	1	0.413487	0.126162	0.172484	-0.023824	0.198801	0.267811	-0.032424	0.053499	0.296518	-0.270283
YOR307C,589.18,SLY41	YOR307C,589.18,SLY41	1	0.439924	0.241257	0.201884	-0.12735	0.166647	0.267227	0.124587	-0.072595	0.250671	-0.349899
YDL008W,542.14,APC11	YDL008W,542.14,APC11	1	0.437798	0.023116	0.114986	-0.151796	0.26273	0.254935	0.020415	0.057784	0.123799	-0.098944
YOR266W,635.46,PNT1	YOR266W,635.46,PNT1	1	0.394515	0.016904	0.055534	-0.198714	0.192687	0.222321	0.045459	0.23741	0.093677	-0.26858
YKL048C,652.33,ELM1	YKL048C,652.33,ELM1	1	0.307702	0.106154	0.140119	-0.162857	0.256658	0.232562	0.121857	0.187994	0.121097	-0.439938
YLR190W,504.6,MMR1	YLR190W,504.6,MMR1	1	0.45129	0.055122	0.210759	-0.236637	0.123495	0.278087	-0.04409	0.232675	0.311526	-0.437732
YER132C,677.30,PMD1	YER132C,677.30,PMD1	1	0.471865	0.035487	0.217177	-0.17283	0.10896	0.160634	0.080972	0.128179	0.02469	-0.390027
YBR193C,678.34,MED8	YBR193C,678.34,MED8	1	0.302784	0.097791	0.395926	-0.126096	-0.012903	0.074482		0.021181	0.064277	-0.487646
YLR233C,603.20,EST1	YLR233C,603.20,EST1	1	0.278076	0.094942	0.268813	-0.007968	0.073239	0.116017		0.111018	0.019929	-0.432357
YOL062C,550.11,APM4	YOL062C,550.11,APM4	1	0.39777	0.030999	0.351636	0.026996	0.085552	0.232064	0.043563	0.044695	0.107135	-0.413573
YNL224C,667.76,SQS1	YNL224C,667.76,SQS1	1	0.313653	0.221655	0.49172	-0.10201	0.119593	0.085484	0.065198	0.045822	0.003485	-0.276432
YCL014W,675.25,BUD3	YCL014W,675.25,BUD3	1	0.424803	0.231396	0.413418	-0.210363	0.049144	0.157815	-0.013675	0.126799	0.274845	-0.356644
YDR228C,461.2,PCF11	YDR228C,461.2,PCF11	1	0.434246	0.192249	0.329542	-0.148363	0.163701	0.159643	0.1073	0.174618	0.120248	-0.227643
YMR237W,671.67,BCH1	YMR237W,671.67,BCH1	1	0.420419	0.236998	0.419039	-0.160013	0.209284	0.230027	0.026842	0.154852	0.097902	-0.395581
YGR207C,653.11,YGR207C	YGR207C,653.11,YGR207C	1	0.393957	0.356541	0.358281	-0.185451	0.230771	0.178693	0.001412	0.184386	0.160407	-0.43459
YCL004W,675.32,PGS1	YCL004W,675.32,PGS1	1	0.302858	0.30107	0.327763	-0.178881	0.207698	0.27234	0.003806	0.193021	-0.03387	-0.281899
YIR028W,594.9,DAL4	YIR028W,594.9,DAL4	1	0.187338		0.224272	-0.127559	0.129714
YDR336W,451.3,YDR336W	YDR336W,451.3,YDR336W	1	0.455185	0.133215	0.427237	-0.194374	0.028591	0.155776	-0.023609	0.226732	-0.008482	-0.241272
YGL055W,585.2,OLE1	YGL055W,585.2,OLE1	1	0.488996	0.065806	0.467442	-0.089097	0.053524	-0.085316	0.037321	-0.015783	0.282125	-0.29516
YNR057C,676.4,BIO4	YNR057C,676.4,BIO4	1	0.475357	-0.088195	0.439576	-0.094566	0.095826	-0.006182	0.060012	0.112927	0.277415	-0.073556
YGL057C,585.4,YGL057C	YGL057C,585.4,YGL057C	1	0.504598	0.015178	0.35497	-0.08258	0.121965	-0.024456	0.03128	0.002288	0.209444	-0.086297
YLR045C,672.27,STU2	YLR045C,672.27,STU2	1	0.380357	-0.203645	0.432631		-0.020829	0.112894	0.017933	0.026139	0.2901	-0.068685
YDR326C,509.3,YSP2	YDR326C,509.3,YSP2	1	0.389485	-0.039022	0.364713	-0.091775	0.013182	0.138979	0.074826	-0.01335	0.252963	-0.123094
YPR055W,661.57,SEC8	YPR055W,661.57,SEC8	1	0.234805	-0.189994	0.282827	-0.016726	0.232927	-0.050997	0.075706	0.1869	0.306342	-0.172616
YMR095C,657.2,SNO1	YMR095C,657.2,SNO1	1	0.36995	0.062507	0.364211	-0.233656	0.156484	0.183828		-0.001367	0.087019	0.075169
YGR251W,653.50,YGR251W	YGR251W,653.50,YGR251W	1	0.43963	0.100534	0.44368	-0.314469	0.219787	0.220693	0.141491	-0.074159	0.239636
YDR134C,591.12,YDR134C	YDR134C,591.12,YDR134C	1		0.168321	0.43691	-0.131398	0.009207	0.331151	0.103314	-0.077096	0.150953	0.113772
YAL044W-A,664.17,YAL044W-A	YAL044W-A,664.17,YAL044W-A	1	0.291637				0.057386
YHR027C,606.23,RPN1	YHR027C,606.23,RPN1	1	0.496932	0.173386	0.284017	-0.155421	0.084335	0.309491	0.033459	0.04353	0.145976	0.038787
YDR480W,631.40,DIG2	YDR480W,631.40,DIG2	1	0.420823	0.090363	0.282657	-0.035959	0.139788	0.333342	-0.083568	-0.05626	0.119606	0.060056
YJR092W,670.53,BUD4	YJR092W,670.53,BUD4	1	0.39238	0.113051	0.480535	-0.080872	0.131043	0.232382	-0.021168	0.12046	0.29795	0.028126
YGR030C,613.34,POP6	YGR030C,613.34,POP6	1	0.453989	0.090756	0.480157	-0.046643	0.21248	0.341675		0.100908	0.226488	-0.082212
YDR397C,549.9,NCB2	YDR397C,549.9,NCB2	1	0.517855	0.046213	0.436094	-0.032984	0.213521	0.180339	-0.031923	0.097225	0.363622	0.120958
YNL068C,627.29,FKH2	YNL068C,627.29,FKH2	1	0.460374	0.170651	0.406974	-0.027578	0.180466	0.342823	-0.096632	0.03904	0.085217	-0.149108
YJR005W,646.32,APL1	YJR005W,646.32,APL1	1	0.449249	0.304912	0.35238	-0.092706	0.186768	0.395609	0.036427	0.052053	0.206307	-0.128297
YGR108W,642.39,CLB1	YGR108W,642.39,CLB1	1	0.390287	-0.140202	0.491662	0.017595	0.102377	0.381956	0.059684	-0.023873	0.219103	0.074892
YOR211C,494.5,MGM1	YOR211C,494.5,MGM1	1	0.264113	-0.100239	0.325113	0.015228	0.052138	0.265735	0.085967	0.00361	0.251093	0.134053
YLL032C,605.14,YLL032C	YLL032C,605.14,YLL032C	1	0.259467	-0.25232	0.46716	-0.074227	0.066013	0.275407	0.102903	-0.021356	0.293272	-0.027048
YIL067C,633.18,YIL067C	YIL067C,633.18,YIL067C	1	0.239452	-0.064971		0.011027	0.136412	0.365239	-0.035352	0.058856	0.05031	-0.061529
YKR003W,624.18,OSH6	YKR003W,624.18,OSH6	1	0.384888	-0.049647	0.443493	-0.072363	0.248658	0.393356	0.055141	0.064375	0.134116	-0.01432
YCR063W,666.28,BUD31	YCR063W,666.28,BUD31	1	0.427538	-0.153953	0.25499	-0.301168	0.075607	0.0962	-0.083519	0.246302	0.190104	-0.137369
YOR020C,668.20,HSP10	YOR020C,668.20,HSP10	1	0.266505	0.049867	0.153362	-0.205452	0.105518	0.13968	-0.03695	0.151893	0.22913	-0.01269
YKL040C,652.26,NFU1	YKL040C,652.26,NFU1	1	0.224319	0.009356	0.180987	-0.226134	0.124838	0.169516	0.09206	0.23379	0.042401	-0.022143
YMR178W,651.50,YMR178W	YMR178W,651.50,YMR178W	1	0.437666	0.449627	0.298352	-0.25962	0.183528	0.156967	-0.00751	0.254637	0.156223	-0.30138
YBR147W,678.77,YBR147W	YBR147W,678.77,YBR147W	1	0.425477	0.556983	0.405216	-0.274602	0.100833	0.05994		0.162342	0.252991	-0.517495
YJR116W,581.10,YJR116W	YJR116W,581.10,YJR116W	1	0.352901	0.425222	0.256937	-0.20804	0.047837	0.12149	-0.064121		0.196662
YIL071C,633.22,PCI8	YIL071C,633.22,PCI8	1	0.361201	0.458127	0.153937	-0.079382	0.202665	0.074143	0.036407		0.09294	-0.347705
YOL144W,659.12,NOP8	YOL144W,659.12,NOP8	1	0.476427	0.60598	0.40829	-0.143798	0.188482	0.297339	0.160796	0.046505	0.14933	-0.423988
YKL038W,652.24,RGT1	YKL038W,652.24,RGT1	1	0.271881	0.450642	0.242542	-0.249533	-0.091175	0.065015	-0.038007	0.118565	0.128852	-0.162209
YIL123W,665.22,SIM1	YIL123W,665.22,SIM1	1	0.376342	0.476599	0.45258	-0.151778	-0.007358	0.081435	-0.014704	-0.034625	0.151383	-0.276688
YDL146W,592.21,LDB17	YDL146W,592.21,LDB17	1	0.509611	0.548069	0.494293	-0.144609	0.051124	0.103206	0.036763	0.044632	0.240386	-0.079851
YBR158W,678.66,AMN1	YBR158W,678.66,AMN1	1	0.301223	0.386453	0.484914	-0.204901	-0.22955	0.223081		0.224719	0.098811	-0.24011
YDR200C,596.25,VPS64	YDR200C,596.25,VPS64	1	0.340767	0.440027	0.397852	-0.103726	-0.148011	0.104243	-0.035221	0.257432	-0.096779
YPL164C,658.61,MLH3	YPL164C,658.61,MLH3	1	0.501454	0.512309	0.378978	0.019364	-0.197982	0.09912		0.245662	0.005397	-0.439755
YLR383W,662.5,SMC6	YLR383W,662.5,SMC6	1	0.059946	0.347227	0.414007	-0.225509	0.047977	0.132646	0.045286	0.117321	0.236078	-0.026921
YDR367W,580.21,YDR367W	YDR367W,580.21,YDR367W	1	0.154827	0.397129	0.299015	-0.31033	0.249858	0.199305	0.076674	0.153625	0.135476	-0.108666
YIL039W,527.9,TED1	YIL039W,527.9,TED1	1	0.257863	0.351371	0.322423	-0.327905	0.131319	0.065478	0.079043	0.25613	0.111301	-0.130014
YPL105C,632.45,YPL105C	YPL105C,632.45,YPL105C	1	0.279633	0.289232	0.190284	-0.258926	-0.219322	0.308758	-0.02643	0.111254	0.083005	0.003478
YLR173W,459.2,YLR173W	YLR173W,459.2,YLR173W	1	0.363866	0.271479	0.25996	-0.222708	-0.098552	0.286461	0.073752	0.035527	0.211472	-0.095441
YHR192W,644.13,YHR192W	YHR192W,644.13,YHR192W	1	0.347356	0.265809	0.202978	-0.219743	-0.218709	0.292325	-0.020758	-0.078132	0.167114	-0.080179
YGL038C,576.12,OCH1	YGL038C,576.12,OCH1	1	0.19533	0.074618	0.218798	-0.242084	-0.012384	0.202086	-0.047317	-0.012313	0.15341	-0.205881
YBR177C,678.47,EHT1	YBR177C,678.47,EHT1	1	0.277694	0.607961	0.242227	-0.196173	0.224055	0.195819	0.0058	0.210945	-0.044769	0.031409
YJL165C,648.28,HAL5	YJL165C,648.28,HAL5	1	0.428341	0.471525	0.152659	-0.167487	0.087027	0.220312	0.023104	0.028642	-0.105336	0.043201
YDL122W,561.7,UBP1	YDL122W,561.7,UBP1	1	0.354301	0.34334	0.260176	-0.225385	0.21585	0.214401	0.134762	0.034551	-0.119115	-0.096168
YDR483W,631.37,KRE2	YDR483W,631.37,KRE2	1	0.292865	0.447582	0.042711	-0.293421	0.093553	0.132265	0.090484	-0.020601	0.07172	0.067873
YGR024C,613.40,THG1	YGR024C,613.40,THG1	1	0.447945	0.510999	0.072509	-0.164098	0.220051	0.312436	0.092629	0.159355	0.145365	-0.006418
YGL083W,585.27,SCY1	YGL083W,585.27,SCY1	1	0.331229	0.500127	0.052097	-0.187685	0.002371	0.226171	0.043568	0.063893	0.292355	0.077412
YNR008W,655.24,LRO1	YNR008W,655.24,LRO1	1	0.156852	0.172875	0.029964	-0.022095	0.208347	0.288552	-0.004544	0.077277	0.000286	-0.027461
YLR330W,639.6,CHS5	YLR330W,639.6,CHS5	1	0.338829	0.325006	-0.006531	-0.02515	0.230139	0.338162	0.004907	0.179758	-0.087527	0.076734
YIL130W,665.30,ASG1	YIL130W,665.30,ASG1	1	0.403884	0.138179	0.03697	-0.227651	0.164653	-0.017126	0.053411	-0.038436	0.283143	0.082558
YER114C,677.48,BOI2	YER114C,677.48,BOI2	1	0.400218	0.106487	0.343995	-0.166459	0.225072	-0.098187	-0.071924	0.050244	0.235964	0.135922
YBR077C,678.147,SLM4	YBR077C,678.147,SLM4	1	0.467177	-0.004856	0.357482	-0.289071	0.194468	-0.089616		-0.133978	0.24457	0.041298
YPR057W,661.59,BRR1	YPR057W,661.59,BRR1	1	0.447706	0.101544	0.143895	-0.111471	0.237813	-0.184359	0.087279	0.04441	0.206725	-0.010172
YHR078W,537.9,YHR078W	YHR078W,537.9,YHR078W	1	0.320415	0.146393	0.085809	-0.010882	0.168351	-0.196972	0.041191	0.096884	0.111067	-0.033011
YCL057W,623.13,PRD1	YCL057W,623.13,PRD1	1	0.44598	0.13553	0.245724	-0.106705	0.19891	-0.153589	0.106973	0.090563	0.118636	-0.11806
YGR098C,642.30,ESP1	YGR098C,642.30,ESP1	1	0.407265	0.13288	0.30395	-0.058593	0.182991	-0.190152	0.011207	-0.033024	0.131675	-0.04191
YKL206C,579.13,ADD66	YKL206C,579.13,ADD66	1	0.521488		0.326816	-0.122807	0.212702	-0.223883	0.065332	0.021371	0.065049	-0.088227
YNR032W,655.47,PPG1	YNR032W,655.47,PPG1	1	0.489672	0.291104	0.259912	-0.023054	0.196419	-0.176758	0.015	0.096941	-0.174649	-0.142603
YHL023C,508.5,RMD11	YHL023C,508.5,RMD11	1	0.425764	0.172263	0.237941	-0.247178	0.25613	-0.064327	0.050352	0.047684	-0.018253	-0.171348
YKL140W,559.16,TGL1	YKL140W,559.16,TGL1	1	0.408584	0.279803	0.305995	-0.264039	0.124946	-0.079962	0.040348	0.147161	0.067894	-0.247733
YGR210C,653.14,YGR210C	YGR210C,653.14,YGR210C	1	0.449608	0.206936	0.27718	-0.252686	0.248609	-0.307619	-0.038241	0.177664	0.024049	-0.084272
YGR280C,379.1,PXR1	YGR280C,379.1,PXR1	1	0.495831	0.360725	0.396582	-0.222529	0.231532	-0.158929	-0.035371	0.193648	-0.000248	-0.033976
YJR110W,581.5,YMR1	YJR110W,581.5,YMR1	1	0.497646	-0.051348	0.106791	-0.013652	0.154927	-0.111723	0.065784	0.114303	-0.013919	-0.053224
YPL091W,632.31,GLR1	YPL091W,632.31,GLR1	1	0.364841	-0.089798	0.127371	-0.000116	0.156523	-0.161794	0.028617	0.099892	-0.134739	-0.007135
YDR236C,497.7,FMN1	YDR236C,497.7,FMN1	1	0.464086	-0.167997	0.257504	-0.233883	0.258296	-0.218409	-0.065514	0.207031	0.095332	-0.018371
YLL028W,605.17,TPO1	YLL028W,605.17,TPO1	1	0.378762	-0.121071	0.209875	-0.121056	0.210083	-0.133279	0.012847	0.230151	0.064174	-0.097527
YEL001C,645.40,YEL001C	YEL001C,645.40,YEL001C	1	0.231367	0.173398	0.323729	-0.242689	0.243427	-0.051292	0.066786	0.194381	0.126042	0.07059
YBR288C,622.13,APM3	YBR288C,622.13,APM3	1	0.430794	0.135907	0.389527	-0.272105	0.04462	0.026964	0.067678	0.190424	0.049485	0.286681
YPR029C,661.35,APL4	YPR029C,661.35,APL4	1	0.385191	0.03443	0.226149	-0.246712	0.047041	0.047683	0.054709	0.095777	0.064049	0.117219
YCL036W,675.6,GFD2	YCL036W,675.6,GFD2	1	0.510146	0.207365	0.23084	-0.348083	0.231867	-0.085334	-0.0369		-0.042877	0.085776
YDR018C,532.14,YDR018C	YDR018C,532.14,YDR018C	1	0.411961		0.208154	-0.176774	0.06018			0.334917	0.040634	0.143243
YBR274W,428.2,CHK1	YBR274W,428.2,CHK1	1	0.357782	-0.084636	0.329859	-0.185046	0.118949	-0.059028	-0.00203	0.088547	-0.071967	0.448727
YMR172W,483.4,HOT1	YMR172W,483.4,HOT1	1	0.317162	0.021781	0.447484	-0.087783	0.168417	-0.072881	-0.009301	0.060637	-0.037284	0.273489
YHR202W,644.24,YHR202W	YHR202W,644.24,YHR202W	1	0.33695	0.001766	0.422726	-0.163909	0.219538	-0.076065	0.059316	0.195679	-0.060587
YDR268W,630.28,MSW1	YDR268W,630.28,MSW1	1	0.461783	0.118755	0.409083	-0.024753	0.221896	0.013916	-0.005591	0.232119	-0.19439	0.384517
YIL047C,633.3,SYG1	YIL047C,633.3,SYG1	1	0.331087	0.124828	0.201057	0.020859	0.17247	-0.049755	0.067431	0.176483	-0.171771	0.200272
YDL002C,611.7,NHP10	YDL002C,611.7,NHP10	1	0.457424	-0.043386	0.066441	-0.176069	0.172261	0.058491	0.035059	0.17599	-0.015248	0.120329
YNL289W,510.7,PCL1	YNL289W,510.7,PCL1	1	0.469625	-0.065687	0.007446	-0.286102	0.181937	-0.066024	-0.036521		0.090452	0.133574
YDL047W,554.3,SIT4	YDL047W,554.3,SIT4	1	0.336319	0.103669	0.050012	-0.198296	0.202396	-0.150094	-0.116225	-0.012079	-0.023962	0.127453
YNL297C,641.35,MON2	YNL297C,641.35,MON2	1	0.321296	0.056617	0.202856	-0.133318	0.199193	0.07591	0.036087	-0.10399	-0.113088	0.095005
YKL179C,663.20,COY1	YKL179C,663.20,COY1	1	0.419288	0.06892	0.152126	-0.106244	0.141057	-0.06216	-0.02038	-0.024889	-0.103585	0.064301
YFL025C,629.26,BST1	YFL025C,629.26,BST1	1	0.453624	0.058278	0.194397	-0.173063	0.17748	-0.050667	0.006257	-0.091104	-0.146861	0.214553
YML115C,604.19,VAN1	YML115C,604.19,VAN1	1	0.491142	-0.024259	0.318079	-0.070179	0.087173	-0.16054	0.081275	-0.184479	-0.101054	0.323563
YMR183C,651.45,SSO2	YMR183C,651.45,SSO2	1	0.434925	0.15335	0.326277	0.191514	0.021653	0.12389	-0.012491	0.02175	-0.085801	0.285872
YHL009C,513.8,YAP3	YHL009C,513.8,YAP3	1	0.423179	0.067839	0.345546	0.205348	0.123828	0.160374	0.01783	-0.068484	-0.176939
YOR239W,635.22,ABP140	YOR239W,635.22,ABP140	1	0.296647	0.193636	0.423939	0.103122	0.075548	0.155774	0.090986	-0.098823	-0.198047	0.37009
YDL042C,554.9,SIR2	YDL042C,554.9,SIR2	1	0.077949	0.089066	0.277429	0.161603	0.162778	-0.081943	-0.017378	-0.082831	-0.159145	0.057895
YLR115W,571.21,CFT2	YLR115W,571.21,CFT2	1	0.41692	0.017898	0.367124	0.239386	0.131383	-0.15564	-0.01293	-0.052739	-0.175988	0.027929
YBR188C,678.38,NTC20	YBR188C,678.38,NTC20	1	0.16278	0.301794	0.118179	0.037202	0.159785	-0.169435	0.013624	-0.077735	0.287571	-0.424068
YNR010W,655.26,CSE2	YNR010W,655.26,CSE2	1	0.279696	0.373834	0.177526	0.0333	0.149803	-0.270685	-0.06241	0.040398	0.266891	-0.280464
YBL007C,650.13,SLA1	YBL007C,650.13,SLA1	1	-0.053957	0.294268	0.237004	-0.026973	0.241645	-0.159075	-0.051965	0.028203	0.112076	-0.314092
YMR083W,556.13,ADH3	YMR083W,556.13,ADH3	1	0.173459	0.565197	0.41118	0.036128	0.181475	-0.13437	0.070025	0.27591	-0.004463	-0.052935
YHL026C,508.2,YHL026C	YHL026C,508.2,YHL026C	1	0.160648	0.567789	0.377854	-0.007221	0.208754	-0.306577	-0.058737	0.066958	-0.031723	-0.154753
YDL153C,592.16,SAS10	YDL153C,592.16,SAS10	1	0.169451	0.607178	0.482879	-0.043308	0.263328	-0.179381		0.077693	0.019339	-0.39062
YER082C,677.80,UTP7	YER082C,677.80,UTP7	1	0.395815	0.628653	0.386986	0.108825	0.194682	-0.186287	0.139741	0.137846	-0.113832	-0.495176
YDL241W,533.9,YDL241W	YDL241W,533.9,YDL241W	1	0.38751	0.491041	0.439891	0.150446	0.234804	-0.260781	0.060611	-0.065191	-0.009082	-0.311303
YOR119C,620.10,RIO1	YOR119C,620.10,RIO1	1	0.311187	0.508508	0.452619	0.186957	0.210521	-0.162264	0.175397	0.002867	0.059741	-0.416914
YGL237C,621.20,HAP2	YGL237C,621.20,HAP2	1	0.460175	0.507314	0.322234	0.158726	0.092946	-0.087315	-0.040854	0.140986	-0.117543	-0.116336
YDR380W,530.10,ARO10	YDR380W,530.10,ARO10	1	0.467342	0.504489	0.415441	0.147927	0.163567	-0.08193	-0.014312	0.121853	-0.076752
YDR470C,656.55,UGO1	YDR470C,656.55,UGO1	1	0.493519	0.36971	0.15229	0.170386	0.08866	-0.003705	0.025871	0.078669	-0.096122	-0.125318
YJL131C,573.7,YJL131C	YJL131C,573.7,YJL131C	1	0.430026	0.266071	0.419719	0.148413	0.01841	-0.014099	0.007014		-0.154591	-0.117203
YGR061C,613.7,ADE6	YGR061C,613.7,ADE6	1	0.434448	0.388602	0.327711	0.381949	0.183389	-0.067692	0.022061	0.073019	-0.039198	0.040738
YML050W,555.10,YML050W	YML050W,555.10,YML050W	1	0.512891	0.238062	0.396488	0.296754	0.172349	0.021254	-0.052313		-0.104224	0.028039
YJL213W,610.14,YJL213W	YJL213W,610.14,YJL213W	1	0.47266	0.550677	0.42264	0.303243	0.252348	0.13026	-0.017354	-0.071611	-0.222237	-0.025934
YGR002C,590.7,SWC4	YGR002C,590.7,SWC4	1	0.453372	0.331984	0.209052	0.287265	0.107101	0.092797	0.017937	-0.017421	-0.142303	0.040679
YNL267W,607.5,PIK1	YNL267W,607.5,PIK1	1	0.398504	0.203915	0.08301	0.21036	0.178069	0.030446	0.065243	0.168453	-0.115987	0.005515
YOR140W,587.4,SFL1	YOR140W,587.4,SFL1	1	0.473168	0.14673	0.116008	0.283059	0.177969			0.229466		0.018485
YOR346W,673.50,REV1	YOR346W,673.50,REV1	1	0.457447	0.176202	0.078623	0.297642	0.123659	0.084195	0.123944		-0.04954	0.046947
YOR306C,589.19,MCH5	YOR306C,589.19,MCH5	1	0.487907	0.17851	0.172033	0.261453	0.213175	0.095764	0.021833	0.079843	0.04883	-0.021967
YHR109W,552.7,CTM1	YHR109W,552.7,CTM1	1	0.435913	0.346208	0.186138	0.298601	0.201403	-0.019114		0.199986	0.100371	0.087279
YOL088C,452.4,MPD2	YOL088C,452.4,MPD2	1	0.420741	0.330225	0.185303	0.331863	0.258224	0.05397	-0.006804	0.112918	0.098606	0.014205
YMR098C,657.5,YMR098C	YMR098C,657.5,YMR098C	1	0.372274	0.467598	0.17159	0.281321	0.24462	-0.0462	0.004084	0.253794	0.002331	-0.077462
YPL085W,632.25,SEC16	YPL085W,632.25,SEC16	1	0.366468	0.163434	0.054066	0.240586	-0.012498	-0.040236	-0.033578	0.108814	-0.067057	-0.1538
YKL182W,663.17,FAS1	YKL182W,663.17,FAS1	1	0.3952	0.28114	0.394154	0.346281	0.023365	0.092113	0.089418	-0.1414	0.045541	-0.391594
YAL010C,669.19,MDM10	YAL010C,669.19,MDM10	1	0.296265	0.21897	0.482888	0.195444	0.132144	-0.072783	0.053689	-0.008701	-0.067	-0.384459
YJR122W,581.16,IBA57	YJR122W,581.16,IBA57	1	0.372119	0.421008	0.371019	0.324638	-0.036134	0.009082	0.016228	0.125597	-0.176618	-0.470881
YJR054W,670.18,YJR054W	YJR054W,670.18,YJR054W	1	0.234953	0.319908	0.264518	0.15363	0.245035	0.013119	0.092297	0.090305	0.006762	-0.381575
YPL269W,637.33,KAR9	YPL269W,637.33,KAR9	1	0.339492	0.328363	0.398213	0.016146	0.227641	-0.001583	0.026864	0.028037	-0.058658	-0.424715
YLR026C,672.8,SED5	YLR026C,672.8,SED5	1	0.28531	0.176296	0.182929	0.029542	0.196374	-0.059285	-0.027595	0.103089	-0.099306	-0.361745
YHL008C,513.9,YHL008C	YHL008C,513.9,YHL008C	1	0.409014	0.307361	0.34656	0.290131	0.250544	0.171391	-0.011722	0.119987	-0.065193
YOL031C,614.13,SIL1	YOL031C,614.13,SIL1	1	0.428777	0.232153	0.190628	0.180022	0.25578	0.118075	-0.026733	0.110252	-0.002105	-0.383675
YDR277C,630.22,MTH1	YDR277C,630.22,MTH1	1	0.280641	0.200832	0.174229	0.186842	0.2005	0.195959	-0.040717	-0.050884	-0.117123	-0.510311
YLR347C,565.13,KAP95	YLR347C,565.13,KAP95	1	0.458722	0.072458	0.046454	0.248248	0.132732	0.005795	0.062609	0.173152	0.187433	-0.133998
YNL212W,667.64,VID27	YNL212W,667.64,VID27	1	0.286363	0.078666	0.010247	0.27896	0.134054	-0.004601	0.041148	0.214602	0.048282	-0.268139
YDL220C,535.11,CDC13	YDL220C,535.11,CDC13	1	0.475108		0.054485	0.244957	0.220439	-0.043095			0.062017	-0.350699
YML010W,638.1,SPT5	YML010W,638.1,SPT5	1	0.431201	0.040809	0.161631	0.134921	0.200976	-0.13604	-0.028104	0.170685	0.119008	-0.278585
YMR147W,657.52,YMR147W	YMR147W,657.52,YMR147W	1	0.470091		0.043579	0.173831	0.152661	-0.168853			0.224443	-0.32198
YDL114W,561.14,YDL114W	YDL114W,561.14,YDL114W	1	0.428761		0.230902		0.130654
YOR058C,668.52,ASE1	YOR058C,668.52,ASE1	1	0.510781	0.217004	0.258125	0.055432	0.15861	-0.249534	-0.010837	0.103906	0.116341	-0.224314
YOR221C,635.4,MCT1	YOR221C,635.4,MCT1	1	0.472849	0.41369	0.182424	0.242278	0.146453	-0.224617	-0.047907	0.205666	0.131377	-0.253358
YKR017C,624.32,YKR017C	YKR017C,624.32,YKR017C	1	0.431132	0.348863	0.389933	0.089598	0.113768	-0.072862	0.006	0.065242	0.099282
YOR073W,668.65,SGO1	YOR073W,668.65,SGO1	1	0.481541	0.372803	0.353197	0.154155	0.194601	-0.005261	-0.007759		0.172837	-0.411596
YKL017C,652.4,HCS1	YKL017C,652.4,HCS1	1	0.444113	0.375519	0.336679	0.09424	0.053731	-0.278408	0.074039	0.179418	0.006207	-0.530205
YHL006C,432.2,SHU1	YHL006C,432.2,SHU1	1	0.355089	0.295278	-0.020677	0.093209	0.224034	-0.166975		0.003875	0.065218	-0.210444
YGR177C,600.30,ATF2	YGR177C,600.30,ATF2	1	0.400789	0.274716	0.143921	-0.030287	0.201877	-0.016277	0.236681	0.097107	0.140702	-0.233541
YOR165W,587.28,SEY1	YOR165W,587.28,SEY1	1	0.161207	0.352436	0.43721	0.027136	0.164874	-0.182882	0.10064	-0.015689	0.148442	0.063368
YHR114W,552.2,BZZ1	YHR114W,552.2,BZZ1	1	0.210479	0.468439	0.383964	0.145032	0.247172	-0.11372	0.007599	0.042926	0.099771	0.010993
YML129C,604.6,COX14	YML129C,604.6,COX14	1	-0.001514	0.401296	0.431559	0.090801	0.189371	-0.014007		-0.049195	0.051563	-0.006014
YML103C,543.1,NUP188	YML103C,543.1,NUP188	1	0.08422	0.404969	0.400791	0.090423	0.180183	0.091658	0.084751	0.012082	0.15646	-0.042849
YOR357C,673.39,SNX3	YOR357C,673.39,SNX3	1	0.358355	0.465283	0.372549	0.142764	0.148715	-0.051775	-0.038164	0.051218	0.314195	0.029146
YGR116W,642.44,SPT6	YGR116W,642.44,SPT6	1	0.223843	0.412385	0.418137	0.102707	0.041702	-0.057713	0.039602	0.085291	0.291023	0.061292
YAL034W-A,664.29,MTW1	YAL034W-A,664.29,MTW1	1	0.166776	0.119145	0.29673	0.077336	0.033962	0.004814				-0.003625
YIL099W,609.2,SGA1	YIL099W,609.2,SGA1	1	0.109961		0.423152		0.042282
YPL101W,632.42,ELP4	YPL101W,632.42,ELP4	1	0.448404	0.506752		0.213782	0.183752	0.019745	-0.072611	0.088325	0.162744	-0.001504
YMR243C,671.61,ZRC1	YMR243C,671.61,ZRC1	1	0.430796	0.621549	0.329994	0.314746	0.159751	-0.258178	0.09229	-0.00858	0.118158	0.171785
YPL263C,637.27,KEL3	YPL263C,637.27,KEL3	1	0.494678	0.57334	0.403703	0.277625	0.217844	-0.222724	0.163979	-0.050689	-0.088471	0.119549
YGL037C,576.13,PNC1	YGL037C,576.13,PNC1	1	0.477544	0.611481	0.45113	0.321082	0.208087	-0.189938	0.247551	0.08968	0.066934	0.027436
YIL103W,665.2,DPH1	YIL103W,665.2,DPH1	1	0.475554	0.607372	0.502108	0.361921	0.24261	-0.226413	0.168521	0.050844	0.270548	0.002118
YGL179C,674.26,TOS3	YGL179C,674.26,TOS3	1	0.293909	0.469342	0.296116	0.131734	0.163331	-0.066009	-0.01325	0.188787	-0.130063	0.125145
YBL106C,625.22,SRO77	YBL106C,625.22,SRO77	1	0.339513	0.457359	0.255903	0.14543	0.135917	-0.231068	0.076893	0.197512	-0.069476	0.142481
YIL079C,609.18,AIR1	YIL079C,609.18,AIR1	1	0.524592	0.61188	0.499237	0.332982	0.177086	-0.253165	0.154647	0.20869	-0.099028	0.283092
YNL320W,641.14,YNL320W	YNL320W,641.14,YNL320W	1	0.279563	0.263758	0.330305	0.1279	0.246225	-0.100081	0.035982	0.146033	0.067314	0.252257
YOR124C,620.6,UBP2	YOR124C,620.6,UBP2	1	0.405662	0.190559	0.466382	0.21104	0.250046	0.041741	0.083897	0.244278	0.049665	0.321415
YGL140C,674.61,YGL140C	YGL140C,674.61,YGL140C	1	0.07409	0.226749	0.286805	0.188371	0.120375	-0.110635	0.002488	0.159979	0.097875	0.188728
YPL071C,632.13,YPL071C	YPL071C,632.13,YPL071C	1	0.192857	0.353481	0.369664	0.214875	0.138821	0.024103	-0.034342	0.141496	0.144877	0.165211
YNL274C,485.5,GOR1	YNL274C,485.5,GOR1	1	0.466943	0.488584	0.440641	0.247766	0.215819	-0.136466	0.126937	0.218996	0.233548	0.265439
YKL091C,488.5,YKL091C	YKL091C,488.5,YKL091C	1	0.448579	0.558932	0.525137	0.267843	0.178854	-0.192566	0.015769	0.165469	0.107102	0.274483
YFR053C,628.2,HXK1	YFR053C,628.2,HXK1	1	0.516419	0.597818	0.418537	0.195409	0.106983	-0.309908	0.100626	0.248218	0.173473	0.194971
YOR224C,635.7,RPB8	YOR224C,635.7,RPB8	1	0.458697	0.538439	0.452365	0.131663	0.218178	-0.201304	-0.009561	0.257459	0.340062	0.504694
YER072W,677.90,VTC1	YER072W,677.90,VTC1	1	0.344271	0.204598	0.372719	0.160272	0.173295	-0.147562	0.054978	-0.226212	0.092476	-0.105786
YPL193W,658.33,RSA1	YPL193W,658.33,RSA1	1	0.505394	0.298936	0.366965	0.239774	0.18585	-0.082557	0.130896	-0.080735	0.009005	0.097602
YBR260C,595.18,RGD1	YBR260C,595.18,RGD1	1	0.472062	0.172127	0.387988	0.250839	0.224747	-0.097253	0.064032	-0.037613	0.125001	-0.002306
YJL041W,628.24,NSP1	YJL041W,628.24,NSP1	1	0.27034	0.200113	0.36042	0.138973	0.196101	0.021464	0.095732	-0.063848	0.084314	-0.018088
YKR024C,624.39,DBP7	YKR024C,624.39,DBP7	1	0.468242	0.514188	0.497748	0.375705	0.197118	0.00817	0.326765	-0.049798	0.271825	-0.085058
YGL202W,674.7,ARO8	YGL202W,674.7,ARO8	1	0.332822	0.489797	0.206342	-0.005772	0.01292	-0.104378	0.070203	-0.004949	-0.113122	0.277774
YER119C,677.43,AVT6	YER119C,677.43,AVT6	1	0.192671	0.402203	0.147811	-0.128814	0.166065	-0.090366	0.047999	0.144757	-0.060375	0.191505
YOR103C,620.25,OST2	YOR103C,620.25,OST2	1	0.444417	0.514562	0.259413	-0.004728	0.145519	-0.029309	0.065677	0.238692	0.107688	0.093135
YMR275C,671.31,BUL1	YMR275C,671.31,BUL1	1	0.168814	0.289865	0.196703	-0.048732	0.008087	-0.013823		0.08339	0.115682	0.080029
YER042W,609.29,MXR1	YER042W,609.29,MXR1	1	0.212773	0.464581	0.380534	-0.028296	0.124907	-0.022559	0.050269	0.148256	0.099648	0.127037
YMR128W,657.34,ECM16	YMR128W,657.34,ECM16	1	0.488729	0.478235	0.441313	-0.23208	0.207926	-0.053779	0.242229	0.14612	0.160644	0.084932
YGR283C,539.3,YGR283C	YGR283C,539.3,YGR283C	1	0.347579	0.553799	0.423955	-0.164085	0.208024	-0.070044	0.214427	0.1427	0.208724	-0.048066
YOL123W,659.32,HRP1	YOL123W,659.32,HRP1	1	0.448198	0.613078	0.271456	-0.008148	0.224089	-0.069601	0.112891	-0.085851	-0.010712	-0.005508
YOL022C,614.22,YOL022C	YOL022C,614.22,YOL022C	1	0.465325	0.503793	0.450268	-0.046891	0.19644	-0.075672	0.156482	-0.021909	0.069858	0.082751
YBL042C,650.48,FUI1	YBL042C,650.48,FUI1	1	0.527555	0.514077	0.217498	-0.076332	0.233348	-0.203619	0.193417	0.06841	-0.067814	-0.048591
YNR004W,655.21,YNR004W	YNR004W,655.21,YNR004W	1	0.237439	0.275678	0.313489	0.038188	-0.13587	-0.144845	0.061414	0.059185	0.02951	0.088239
YLR042C,672.24,YLR042C	YLR042C,672.24,YLR042C	1	0.21666	0.624743	0.399766	0.152644	-0.048233	-0.215712	0.061877	0.073475	0.148152	-0.013924
YBL023C,650.28,MCM2	YBL023C,650.28,MCM2	1	0.380961	0.244854	0.228704	0.077133	-0.030982	-0.181339	0.089597	0.077395	0.181184	0.02287
YBR085W,678.137,AAC3	YBR085W,678.137,AAC3	1	0.360359	0.550321	0.379614	0.305811	-0.255236	0.020321	0.190948	0.256528	0.042128	-0.07758
YPL095C,632.35,EEB1	YPL095C,632.35,EEB1	1	0.336194	0.56084	0.254405	0.227474	-0.169483	0.045445	0.031528	-0.022565	-0.07504	-0.150106
YLL026W,605.19,HSP104	YLL026W,605.19,HSP104	1	0.494637	0.412968	0.361385	0.208873	-0.117052	-0.155596	0.19099	0.104147	-0.03055	-0.130558
YKR007W,624.22,MEH1	YKR007W,624.22,MEH1	1	0.378409	0.316201	0.224511	0.136775	-0.173886	-0.119609		-0.001038	-0.027696	-0.18928
YNL039W,454.5,BDP1	YNL039W,454.5,BDP1	1	-0.128747	0.37995	0.127512	0.303735	-0.087003	0.320674	0.053699	-0.047115	0.100792	-0.190033
YPL014W,515.9,YPL014W	YPL014W,515.9,YPL014W	1	0.021617	0.550437	0.112835	0.187164	-0.046275	0.189189	-0.017987	0.053257	-0.010773	-0.10619
YJL052W,469.3,TDH1	YJL052W,469.3,TDH1	1	0.060931	0.564838	0.052981	0.180505	0.057085	0.159266	-0.006617	0.069705	0.046479	-0.247037
YNL051W,627.45,COG5	YNL051W,627.45,COG5	1	0.004112	0.511792	0.331488	0.132712	-0.143584	0.200463	0.033131	-0.05047	0.106882	-0.436827
YIR027C,594.8,DAL1	YIR027C,594.8,DAL1	1	-0.016829	0.308622	0.236348	0.147042	-0.085996	0.059586		-0.091854	0.021943	-0.156087
YOR028C,668.27,CIN5	YOR028C,668.27,CIN5	1	0.127985	0.498238	0.264933	0.264544	-0.115396	0.143066	0.033106	-0.164387	0.091233	-0.157355
YDR153C,466.4,ENT5	YDR153C,466.4,ENT5	1	0.108034	0.508424	0.185346	-0.023473	-0.213445	0.173868	0.012156	-0.170123	-0.089986	-0.152427
YER125W,677.37,RSP5	YER125W,677.37,RSP5	1	0.068655	0.125084	0.163894	0.022101	0.004546	0.229944	0.019932	-0.037219	0.127998	-0.247401
YOR127W,620.3,RGA1	YOR127W,620.3,RGA1	1	0.105493	0.161276	0.140687	-0.021449	0.020067	0.331636		0.049074	0.177558	-0.356252
YOR159C,587.22,SME1	YOR159C,587.22,SME1	1	0.284153	0.315332	0.089765	0.129101	-0.060831	0.338145	0.027741	-0.035907	0.276734	-0.466646
YNL292W,641.39,PUS4	YNL292W,641.39,PUS4	1	0.100391	0.596792	0.422764	0.174098	0.239627	0.178485	0.111967	-0.011013	0.127571	-0.636718
YLR031W,672.13,YLR031W	YLR031W,672.13,YLR031W	1	0.090608	0.139173	0.467527	0.280538	0.196731	0.123559		0.124035	0.103791	-0.583747
YKR098C,568.5,UBP11	YKR098C,568.5,UBP11	1	0.052863		0.508054	0.239898	0.203015	0.113085	-0.008759	0.140992	0.180301
YOR083W,668.74,WHI5	YOR083W,668.74,WHI5	1	0.023804	0.35103	0.355774	-0.096334	0.101419	0.180647		0.196559	0.081586	-0.43754
YBR250W,595.7,SPO23	YBR250W,595.7,SPO23	1	0.043999		0.477089	-0.01411	0.055063	0.1996		0.150056	0.023873
YDR097C,507.8,MSH6	YDR097C,507.8,MSH6	1	0.190612	0.283888	0.504059	0.227011	-0.05832	0.267431	0.067775	0.168574	0.273667	-0.430736
YHR190W,644.11,ERG9	YHR190W,644.11,ERG9	1	0.101564	0.254415	0.467309	0.186379	-0.026297	0.186227	-0.029931	0.033639	0.145537	-0.335126
YPL199C,658.28,YPL199C	YPL199C,658.28,YPL199C	1	0.153746	0.292074	0.405395	0.134412	0.092321	0.285885	0.003988		0.135183	-0.349703
YMR078C,556.9,CTF18	YMR078C,556.9,CTF18	1	0.032566	0.410198	0.433939	0.08041	-2.5e-05	0.316368	0.105009	0.171119	0.209058	-0.253101
YNL259C,607.12,ATX1	YNL259C,607.12,ATX1	1	0.059386	0.31734	0.388449	-0.028767	0.020321	0.176644	-0.031092	0.165189	0.283389	-0.217882
YOL068C,550.17,HST1	YOL068C,550.17,HST1	1	0.103189	0.152727	0.205436	0.073037	0.004917	0.132861	0.045561	0.086615	-0.032118	-0.171872
YDR295C,630.5,HDA2	YDR295C,630.5,HDA2	1	0.097791	0.174171	0.18547	0.000202	-0.016276	0.145487	0.037926	0.125368	-0.045079	-0.276787
YGL144C,674.57,ROG1	YGL144C,674.57,ROG1	1	0.090327		0.279971	0.187636	-0.0196	0.229303	0.079681	0.06334	-0.179345	-0.537268
YJL139C,573.14,YUR1	YJL139C,573.14,YUR1	1	0.049589	0.26039	0.309859	0.009357	-0.154074	-0.088385	-0.069609	0.175092	0.08751	-0.312037
YJL062W,563.14,LAS21	YJL062W,563.14,LAS21	1	0.272307	0.450404	0.431178	0.271451	-0.218574	-0.0573	0.008905	0.159145	0.098601	-0.524798
YLR088W,672.69,GAA1	YLR088W,672.69,GAA1	1	0.104689	0.302413	0.398515	0.194056	-0.050289	0.085195	0.088653	0.198134	0.13451	-0.474578
YJL206C,610.8,YJL206C	YJL206C,610.8,YJL206C	1	0.170047	0.355477	0.142938	0.352819	-0.119522	0.053905		0.140083	0.176134	-0.574159
YIL132C,665.32,CSM2	YIL132C,665.32,CSM2	1	0.182031	0.371757	0.201002	0.269273	-0.1405	0.222294	-0.012271		0.091718	-0.466126
YCL025C,675.17,AGP1	YCL025C,675.17,AGP1	1	0.204956	0.237358	0.153835	0.212265	-0.05514	0.174227	-0.082233	-0.00302	0.098163	-0.26734
YML019W,529.10,OST6	YML019W,529.10,OST6	1	0.096476	0.33188	0.26541	0.280299	-0.255111	0.168645	-0.100227	0.019505	0.179697	-0.406902
YJL171C,648.23,YJL171C	YJL171C,648.23,YJL171C	1	0.112998	0.362071	0.054967	0.194665	0.252466	0.204856	-0.004683	0.208084	0.006597	-0.385215
YMR109W,657.15,MYO5	YMR109W,657.15,MYO5	1	-0.001539	0.161877	0.070052	0.103918	0.236261	0.255266	-0.019087	0.13623	0.104301	-0.128226
YIL008W,598.10,URM1	YIL008W,598.10,URM1	1	0.012894	0.266903	0.359155	0.053445	0.259153	0.273909	0.02552	0.019084	0.245384	-0.128522
YER033C,645.4,ZRG8	YER033C,645.4,ZRG8	1	0.080209	0.19158	0.199574	0.070901	0.106331	0.144883		-0.003332	0.196584
YMR102C,657.9,YMR102C	YMR102C,657.9,YMR102C	1	0.085937	0.16861	0.177602	0.058074	0.242658	0.197713	0.022473	0.08762	0.18655	-0.231089
YER163C,478.2,YER163C	YER163C,478.2,YER163C	1	0.020124	0.28666	0.170905	0.012127	0.24088	0.285991	0.110138		0.279558	-0.24309
YER145C,677.18,FTR1	YER145C,677.18,FTR1	1	0.165616	0.430843	0.286845	0.081015	0.138741	0.204085	-0.017809	0.154167	0.219614	-0.175323
YDL197C,618.23,ASF2	YDL197C,618.23,ASF2	1	0.141587	0.406204	0.225126	-0.026727	0.073549	0.199427	-0.066815	-0.005331	0.257468	-0.305909
YJR080C,670.43,YJR080C	YJR080C,670.43,YJR080C	1	0.150011	0.471216	0.275649	-0.038276	0.182558	0.101937	0.044834	0.305971	0.205949	-0.293656
YBR022W,523.2,POA1	YBR022W,523.2,POA1	1	0.075311	0.241556	0.194809	-0.043011	0.152362	0.053157	-0.049404	0.278732	0.094932	-0.235072
YKL090W,488.4,CUE2	YKL090W,488.4,CUE2	1	0.072021	0.240357	0.166923	-0.022777	0.206831	0.086261	-0.015076	0.08022	0.080833
YNL310C,641.23,ZIM17	YNL310C,641.23,ZIM17	1	0.158309	0.15278	0.204986	0.028802	0.21983	0.104492	-0.059422		0.116666	-0.244591
YOL070C,420.2,YOL070C	YOL070C,420.2,YOL070C	1	-0.004307	0.225887	0.46307	0.298585	-0.156329	0.340283	-0.030432	0.10828	0.168625	-0.134252
YNL327W,641.8,EGT2	YNL327W,641.8,EGT2	1	0.014946	0.055884	0.49704	0.379457	-0.029667	0.247557	-0.024416	0.147275	0.108449	-0.193542
YDR257C,630.39,SET7	YDR257C,630.39,SET7	1	0.08821	0.000228	0.266717	0.269126	-0.215652	0.079767	0.024529	0.145236	0.024873	0.145764
YKR041W,518.6,YKR041W	YKR041W,518.6,YKR041W	1	0.111582		0.222282	0.169523	-0.131083	0.269067		0.170418	0.040083
YMR125W,657.31,STO1	YMR125W,657.31,STO1	1	0.264005	0.0805	0.367308	0.322315	-0.191431					0.153547
YHR096C,570.14,HXT5	YHR096C,570.14,HXT5	1	0.215829		0.399427	0.313365	-0.244422			0.108604	0.017385
YML097C,643.5,VPS9	YML097C,643.5,VPS9	1	0.083802	0.057937	0.373843	0.319807	-0.100527	0.308026	0.105299	0.028177	0.099388	0.084017
YDR207C,596.31,UME6	YDR207C,596.31,UME6	1	0.126239	0.094013	0.313442	0.205823	-0.044011	0.310054	-0.014681	0.038463	0.111702	0.01854
YFR018C,634.2,YFR018C	YFR018C,634.2,YFR018C	1	0.137624		0.084638	0.121317	-0.087965	0.177527		0.120764	0.131593	0.000174
YLL031C,605.15,GPI13	YLL031C,605.15,GPI13	1	0.231114	0.04367	0.127392	0.284969	-0.179446	0.248395	-0.004209	0.226006	0.038292	-0.027204
YMR295C,671.10,YMR295C	YMR295C,671.10,YMR295C	1	0.232116	0.223557	-0.008251	0.349549	-0.187056	0.345845	-0.028949	0.127983	0.123242	-0.063935
YBR255W,595.12,YBR255W	YBR255W,595.12,YBR255W	1	0.118357	0.289427	0.064318	0.259686	-0.155369	0.30204	0.070033	0.128442	0.020227
YDR171W,522.3,HSP42	YDR171W,522.3,HSP42	1	0.515839	0.531973	0.509084	0.279108	-0.124715	0.340576	0.169062	0.074705	0.01131	-0.01445
YMR316W,562.13,DIA1	YMR316W,562.13,DIA1	1	0.490619	0.516198	0.241147	0.211388	-0.026406	0.312779	0.059718	0.097704	0.126466	-0.075958
YPR191W,654.36,QCR2	YPR191W,654.36,QCR2	1	0.33119	0.581251	0.37495	0.17696	-0.01351	0.226406	-0.048861	0.122586	0.029766	-0.117305
YOL020W,614.24,TAT2	YOL020W,614.24,TAT2	1	0.373815	0.47028	0.352372	0.307818	-0.095071	0.210611	0.031277	0.095271	0.066832	-0.128392
YDR127W,591.6,ARO1	YDR127W,591.6,ARO1	1	0.175011	0.315619	0.438873	0.229368	-0.201953	0.253491	0.039284	-0.114625	0.132768	0.051424
YLR119W,571.17,SRN2	YLR119W,571.17,SRN2	1	0.293846	0.482393	0.390204	0.318523	-0.168075	0.361006	-0.050649		0.208559	-0.066751
YBR092C,678.129,PHO3	YBR092C,678.129,PHO3	1	0.482795	0.614852	0.452919	0.216638	0.236231	0.374554	0.267129	0.268725	0.092115	-0.490426
YMR126C,657.32,DLT1	YMR126C,657.32,DLT1	1	0.284182	0.364366	0.178652	0.132877	0.098484	0.321325	0.141645	0.106031	0.124557	-0.330221
YMR065W,588.28,KAR5	YMR065W,588.28,KAR5	1	0.134507	0.253856	0.148133		-0.007382	0.212488		0.167359	0.144382
YGR188C,534.9,BUB1	YGR188C,534.9,BUB1	1	0.332174	0.407857	0.154414	0.166089	0.02651		0.025439	0.286963		-0.152076
YBR242W,457.2,YBR242W	YBR242W,457.2,YBR242W	1	0.481215	0.611563	0.310725	0.157729	0.234005	0.368331	0.147858	-0.213893	0.22368	-0.045932
YDR129C,591.8,SAC6	YDR129C,591.8,SAC6	1	0.279622	0.453464	0.234026	0.235904	0.2413	0.285725	0.051023	-0.056645	0.144011	0.016441
YMR266W,671.40,RSN1	YMR266W,671.40,RSN1	1	0.411366	0.287356	0.369843		0.212275	0.147414	0.080617	0.117067	0.053882	-0.251477
YMR097C,657.4,MTG1	YMR097C,657.4,MTG1	1	0.439591	0.364559	0.39036	0.087536	0.235539	0.193194	0.013445	0.072761	0.10822	-0.209092
YPL108W,632.48,YPL108W	YPL108W,632.48,YPL108W	1	0.434426	0.373701	0.374143	0.126055	0.250594	0.244023	0.13313	-0.084001	0.119453	-0.189654
YHR197W,644.18,RIX1	YHR197W,644.18,RIX1	1	0.386543	0.536914	0.513401	0.25855	0.234166	0.216483	0.211519	0.088341	0.228523	-0.206476
YNL207W,667.59,RIO2	YNL207W,667.59,RIO2	1	0.395311	0.40529	0.351316	0.200598	0.211066	0.333454	0.15031	0.039111	0.313286	-0.197263
YMR092C,453.3,AIP1	YMR092C,453.3,AIP1	1	0.311432	0.418972	0.47298	0.106214	0.23631	0.31426	0.037631	0.038979	0.117395	-0.009126
YOR155C,587.18,ISN1	YOR155C,587.18,ISN1	1	0.507293	0.520455	0.400681	0.165234	0.164268	0.378635	0.060565	0.101484	0.189017	0.008938
YOL117W,659.37,RRI2	YOL117W,659.37,RRI2	1	0.462234	0.447432	0.490046	0.176732	0.204082	0.279362		0.093272	0.133732	-0.027059
YMR261C,671.45,TPS3	YMR261C,671.45,TPS3	1	0.507735	0.549063	0.347626	0.069629	0.19206	0.286151	0.003396	0.040995	0.279046	-0.146185
YMR027W,638.36,YMR027W	YMR027W,638.36,YMR027W	1	0.312049	0.306646	0.325929	0.238078	0.248952	0.254383	-0.010972	0.015385	0.116491	-0.334697
YEL058W,676.45,PCM1	YEL058W,676.45,PCM1	1	0.30568	0.379382	0.323798	0.32755	0.137057	0.350117	-0.055736	-0.060353	0.087792	-0.28314
YOR154W,587.17,SLP1	YOR154W,587.17,SLP1	1	0.308901	0.420016	0.138985	0.24646	0.136109	0.133842	0.017406	0.003332	0.164541	-0.223286
YGL016W,590.24,KAP122	YGL016W,590.24,KAP122	1	0.361712	0.595178	0.494908	0.280375	0.229316	0.124947	0.070916	0.128358	0.178497	-0.401838
YGR089W,642.21,NNF2	YGR089W,642.21,NNF2	1	0.239692	0.199642	0.422795	0.081807	0.206375	0.183923		-0.018698	0.149734	0.006643
YJR065C,670.30,ARP3	YJR065C,670.30,ARP3	1	0.17524	0.224089	0.394516	0.184196	0.255094	0.298382	0.062633	-0.0324	0.257498	0.067812
YKL213C,579.6,DOA1	YKL213C,579.6,DOA1	1	0.163033	0.196742	0.388338	0.112886	0.235471	0.341857	-3.5e-05	0.021052	0.157622	0.016838
YOR367W,673.30,SCP1	YOR367W,673.30,SCP1	1	0.350307	0.096257	0.471563	0.216101	0.230704	0.307559	-0.025816	0.040646	0.243712	-0.088149
YBR229C,678.2,ROT2	YBR229C,678.2,ROT2	1	0.248715	0.196524	0.307067	0.252109	0.261593	0.203667	0.036821	-0.025122	0.010854	0.088355
YIL010W,598.13,DOT5	YIL010W,598.13,DOT5	1	0.43692	0.172419	0.385622	0.293564	0.267635	0.275826	-0.017467	0.064112	0.123615	0.146529
YLR389C,662.11,STE23	YLR389C,662.11,STE23	1	0.224454	0.149637	0.468218	0.358689	0.197834	0.215187	-0.000284	0.062494	0.135993	0.201616
YPL177C,658.48,CUP9	YPL177C,658.48,CUP9	1	0.148179	0.112194	0.168994	0.226527	0.216178	0.227177	-0.051621	-0.083402	0.008289	-0.149315
YHR113W,552.3,YHR113W	YHR113W,552.3,YHR113W	1	0.281768	0.28664	0.209068	0.304924	0.263987	0.285098	0.065075	-0.232021	0.225838	-0.331378
YMR039C,588.3,SUB1	YMR039C,588.3,SUB1	1	0.213926	0.143834	0.286906	0.264698	-0.064068	0.31721	-0.028327	0.022572	0.14635	-0.252662
YOR322C,589.6,LDB19	YOR322C,589.6,LDB19	1	0.275164	0.121041	0.315035	0.323152	0.010868	0.248219	0.089325	0.011499	0.101188	-0.414208
YDR113C,503.6,PDS1	YDR113C,503.6,PDS1	1	0.240974	0.126055	0.388648	0.2231	-0.076649	0.045043	-0.01751	0.109546	0.201612	-0.168802
YJR084W,670.46,CSN12	YJR084W,670.46,CSN12	1	0.478608	0.291392	0.39723	0.134339	-0.108804	0.116139	0.018049	0.06415	0.110577	-0.397461
YLR047C,672.29,FRE8	YLR047C,672.29,FRE8	1	0.389711	0.295692	0.409113	0.159979	-0.129997	0.091504	0.00909	0.079028	0.14969	-0.217449
YOL032W,614.12,OPI10	YOL032W,614.12,OPI10	1	0.490606	0.29942	0.355779	0.186983	-0.111265	0.224191	0.003042	0.088995	0.179422	-0.22731
YER021W,645.16,RPN3	YER021W,645.16,RPN3	1	0.420421	0.196153	0.452636	0.294601	-0.178596	0.13909	0.054028	0.072961	0.159654	-0.226195
YBR169C,678.54,SSE2	YBR169C,678.54,SSE2	1	0.392795	0.204144	0.509301	0.280989	-0.20387	0.296515		0.124193	0.125536	-0.29822
YIL092W,609.9,YIL092W	YIL092W,609.9,YIL092W	1	0.371983	0.217167	0.346097	0.239944	-0.196767	0.192835	0.13242	0.051572	0.224408	-0.277536
YLR086W,672.67,SMC4	YLR086W,672.67,SMC4	1	0.410905	0.127986	0.453475	0.170672	-0.019592	0.285245	0.071542	0.053319	0.131456	-0.254037
YML006C,638.5,GIS4	YML006C,638.5,GIS4	1	0.290111	0.11341	0.204188	0.131321	-0.037028	0.029004	0.086123	-0.103503	0.194085	-0.095307
YPR019W,661.24,MCM4	YPR019W,661.24,MCM4	1	0.348968	0.189216	0.416836	0.243323	-0.093949	0.217999	0.083703	0.193145	0.093285	0.013453
YOL101C,496.3,IZH4	YOL101C,496.3,IZH4	1	0.407724		0.354705	0.254435	-0.056533	0.108735	0.031672	0.175986	0.050971	0.02288
YBL020W,650.25,RFT1	YBL020W,650.25,RFT1	1	0.347197	0.115278	0.401539	0.289772	0.057379	0.245014	0.020769	0.161729	0.138286	0.098926
YBR170C,678.53,NPL4	YBR170C,678.53,NPL4	1	0.47491	0.116977	0.451115	0.16981	-0.170464	0.162836		0.299051	0.115057	0.143103
YKR048C,518.12,NAP1	YKR048C,518.12,NAP1	1	0.34668	0.067065	0.204415	0.182593	-0.099934	0.09177	-0.082898	0.235339	0.177335
YLR131C,571.8,ACE2	YLR131C,571.8,ACE2	1	0.452077	0.093062	0.42311	0.259045	0.054576	0.156514	-0.088508	-0.011338	0.229816
YBR202W,678.25,MCM7	YBR202W,678.25,MCM7	1	0.506266	-0.043576	0.397973	0.258959	-0.081338	0.169809	-0.027337	-0.058699	0.203612	-0.035966
YFR052W,628.3,RPN12	YFR052W,628.3,RPN12	1	0.497358	0.174039	0.42175	0.283987	0.040963	0.290134	0.008228	-0.130635	0.093461	-0.031889
YOL151W,659.6,GRE2	YOL151W,659.6,GRE2	1	0.441227	0.125276	0.423268	0.345745	-0.203985	0.268013	-0.082302	-0.04067	0.126908	0.165675
YFR050C,628.5,PRE4	YFR050C,628.5,PRE4	1	0.51298	0.109777	0.489332	0.333817	-0.16343	0.19741	0.069964	-0.069061	0.118595	0.016054
YHR075C,537.6,PPE1	YHR075C,537.6,PPE1	1	0.460012	0.093002	0.527522	-0.085379	-0.136772	0.210166	-0.000648	0.044956	0.124764	0.03496
YGL021W,590.29,ALK1	YGL021W,590.29,ALK1	1	0.414759	0.179327	0.445701	0.01248	-0.139543	0.165456		0.046738	0.276965	0.037095
YPL242C,637.7,IQG1	YPL242C,637.7,IQG1	1	0.324106	0.1133	0.454313	0.010051	-0.099374	0.26152	0.087841	0.012513	0.227921
YFR004W,634.18,RPN11	YFR004W,634.18,RPN11	1	0.416163	-0.026678	0.379625	0.122089	-0.159779	0.194817	-0.0061	0.055368	0.141156	0.007712
YNL007C,655.10,SIS1	YNL007C,655.10,SIS1	1	0.438808	0.225402	0.471503	-0.148626	-0.187844	0.176984		0.002709	-0.037492	0.045627
YER143W,677.20,DDI1	YER143W,677.20,DDI1	1	0.505553	0.247512	0.487524	0.141763	-0.198102	0.296003	0.081878	-0.003552	-0.021225	0.184511
YOR222W,635.5,ODC2	YOR222W,635.5,ODC2	1	0.119984	0.191273	0.162364	0.322454	-0.227909	-0.002301	-0.058788	0.072944	-0.061841	0.016938
YOR212W,494.6,STE4	YOR212W,494.6,STE4	1	0.161459	0.295887	0.299744	0.346432	-0.236337	0.025676	0.120679	-0.241026	0.074028	-0.010288
YKL155C,663.43,RSM22	YKL155C,663.43,RSM22	1	-0.031835	0.101073	0.333637	0.101914	-0.037078	0.03945	0.008771	0.038843	0.067458
YPR034W,661.40,ARP7	YPR034W,661.40,ARP7	1	0.130127	0.157375	0.385995	0.092998	-0.081375	0.016432	-0.063865	0.046266	0.02791	-0.032337
YER150W,677.13,SPI1	YER150W,677.13,SPI1	1	0.143627	0.530262	0.452919	0.354129	-0.20479	-0.02172	-0.007013	-0.0185	0.148328	0.160754
YPR179C,654.24,HDA3	YPR179C,654.24,HDA3	1	-0.013133	0.362862	0.44148	0.184156	-0.174717	-0.161492	0.059462	-0.049535	0.176257
YBR199W,678.28,KTR4	YBR199W,678.28,KTR4	1	-0.025669	0.352645	0.519151	0.19151	-0.22348	-0.135617	0.023049	0.238917	0.118519	-0.084608
YDR411C,656.6,DFM1	YDR411C,656.6,DFM1	1	0.111137	0.153812	0.130912	-0.202159	0.2554	0.132497	-0.096547	0.08149	-0.019893	0.065832
YGR072W,642.5,UPF3	YGR072W,642.5,UPF3	1	0.040306	0.194646	0.030463	-0.212865	0.147892	0.205445	0.08501	0.062753	0.135301	0.048326
YLR403W,662.24,SFP1	YLR403W,662.24,SFP1	1	0.031365	0.102	0.040476	-0.135539	0.200432	0.145441	0.06169	0.055556	0.126835	0.03548
YGL198W,674.10,YIP4	YGL198W,674.10,YIP4	1	0.174521	0.287729	0.154626	-0.236791	0.19374	0.088884	-0.043064	0.078358	0.247528	0.056971
YBR201W,678.26,DER1	YBR201W,678.26,DER1	1	0.059489	0.282654	0.02467	-0.167271	0.16551	0.010992	-0.057039	0.199529	0.146135	0.106105
YDR510W,631.12,SMT3	YDR510W,631.12,SMT3	1	-0.08668	0.209157	0.184432	-0.249252	0.033067	-0.042876	-0.074559	-0.065568	0.314893	0.34512
YDR138W,591.15,HPR1	YDR138W,591.15,HPR1	1	-0.000155	0.175075		-0.13796	-0.007227	-0.099443	0.079143	0.12903	0.247213	0.148395
YER018C,645.20,SPC25	YER018C,645.20,SPC25	1	-0.004418		-0.028101	-0.074388	0.039703				0.161798	0.030138
YML112W,543.10,CTK3	YML112W,543.10,CTK3	1	-0.033496	0.108764	-0.040741	-0.195125	0.059737	-0.099456	0.082172	-0.162605	0.037043	-0.012307
YFL017C,634.37,GNA1	YFL017C,634.37,GNA1	1	0.288521	0.131782	0.041176	0.217394	-0.083502	-0.336051	-0.047457	0.028777	0.032597	-0.042778
YML072C,643.30,TCB3	YML072C,643.30,TCB3	1	0.11828	0.120763	0.065734	0.292981	-0.01765	-0.181838	-0.088578	0.011944	0.119538	-0.083562
YGR125W,642.53,YGR125W	YGR125W,642.53,YGR125W	1	0.197069	0.169494	-0.130347	0.314106	-0.078063	-0.203964	-0.009322	0.099384	-0.060335	0.03688
YOR382W,673.16,FIT2	YOR382W,673.16,FIT2	1	0.504744	-0.209345	0.075533	0.221274	-0.115405	-0.047233	0.146491	0.290949	0.11347	0.133884
YLR067C,672.48,PET309	YLR067C,672.48,PET309	1	0.397111	-0.072108	0.077098	0.289321	0.124981	-0.035287	0.05131	0.283149	0.215929	0.212904
YNL021W,578.4,HDA1	YNL021W,578.4,HDA1	1	0.346843	-0.044525	0.065794	0.31795	0.179825	-0.279352	0.067375	0.133268	0.13032	-0.002944
YCR059C,666.23,YIH1	YCR059C,666.23,YIH1	1	0.485498	0.009323	-0.021022	0.077464	0.144009	-0.181687	0.040726		0.197122	0.003787
YGL164C,674.38,YRB30	YGL164C,674.38,YRB30	1	0.48964	-0.069845	0.162804	0.039522	0.175275	-0.121704	0.01313	0.198256	0.205365	-0.034064
YER140W,677.23,YER140W	YER140W,677.23,YER140W	1	0.480904	0.11528	0.087485	0.321963	0.180346	-0.148283	0.072317	0.157331	0.243623	0.143776
YDR017C,532.13,KCS1	YDR017C,532.13,KCS1	1	0.371279	0.116312	-0.042144	0.216236	0.077755	-0.068711	0.074474	0.116986	0.053978	0.049101
YPL069C,632.11,BTS1	YPL069C,632.11,BTS1	1	0.434906	0.171442	-0.008036	0.206076	0.137439					0.113755
YNR074C,472.2,AIF1	YNR074C,472.2,AIF1	1	0.490728	0.15993	-0.045082	0.239226		-0.124848	-0.024041	0.033716	0.140051	-0.050992
YOL077W-A,541.7,ATP19	YOL077W-A,541.7,ATP19	1	0.431006				0.088001
YIL003W,598.5,CFD1	YIL003W,598.5,CFD1	1	0.33117	0.309673	0.097348	0.174991	0.093681	-0.046338	0.045687	0.134484	0.14074	0.024339
YHL040C,602.6,ARN1	YHL040C,602.6,ARN1	1	0.388848		0.069323	0.140546	0.150888	-0.116869	0.112092	0.162428	0.125754	0.007826
YDL044C,554.7,MTF2	YDL044C,554.7,MTF2	1	0.417154	0.228318	-0.101377	0.182291	0.118921	-0.186416	0.029571	0.217239	-0.017509	0.099151
YMR285C,671.21,NGL2	YMR285C,671.21,NGL2	1	0.370168	0.267654	-0.134694	0.16574	0.167752	-0.124705	0.074083	0.103868	0.09947	0.135223
YGL077C,585.21,HNM1	YGL077C,585.21,HNM1	1	0.421583	0.15085	-0.123839	0.339526	0.197306	-0.122697	0.067743	0.115726	-0.012651	0.130009
YJR077C,670.41,MIR1	YJR077C,670.41,MIR1	1	0.353149	0.166162	-0.086442	0.233922	0.008959	-0.087333	-0.013161	0.247371	0.153418	0.272736
YJL026W,646.6,RNR2	YJL026W,646.6,RNR2	1	0.393896	0.307107	-0.026234	0.209836	0.053837	0.027207	-0.057492	0.165623	0.17898	0.164898
YKL207W,579.12,YKL207W	YKL207W,579.12,YKL207W	1	0.179901	0.151068	-0.007367	0.085992	0.0957	-0.034869	-0.020371	0.155367	0.154268	0.060874
YML058W,643.45,SML1	YML058W,643.45,SML1	1	0.37319	-0.2462	-0.41294	0.310575	-0.039892	0.017745	-0.075385	0.009594	0.25698	0.032172
YPL067C,632.9,YPL067C	YPL067C,632.9,YPL067C	1	0.381516	-0.027865	-0.28152	0.260348	0.124748	0.012461	-0.074952	0.104013	0.176217	0.040749
YPL020C,464.3,ULP1	YPL020C,464.3,ULP1	1	0.471155	-0.250098	-0.206404	0.211313	-0.128843	-0.253865	0.074315	0.057175	0.160061	0.107772
YNR018W,655.34,YNR018W	YNR018W,655.34,YNR018W	1	0.41436	-0.352678	-0.211078	0.111843	0.003231	-0.071187	-0.124668	0.155467	0.147981	0.322482
YGL114W,490.5,YGL114W	YGL114W,490.5,YGL114W	1	0.426629	-0.123487	-0.189245	0.157699	-0.003934	-0.146625	-0.00752	0.136473	0.112911	0.288835
YOR236W,635.19,DFR1	YOR236W,635.19,DFR1	1	0.486599	-0.157854	-0.218091	0.334629	0.100653	-0.286938	-0.003556	0.056986	0.231174	0.37244
YGL032C,576.17,AGA2	YGL032C,576.17,AGA2	1	0.385744		-0.246205	0.296676	0.105374	-0.188578			0.258228
YNL278W,485.2,CAF120	YNL278W,485.2,CAF120	1	0.246615		-0.197682	0.238234	-0.036824	-0.056435	-0.061954	0.032376	0.08843	0.120394
YCL032W,675.10,STE50	YCL032W,675.10,STE50	1	0.459322	0.224671	-0.240153	0.355738	-0.130741	-0.054834	-0.02214	0.205133	0.058104	0.284976
YOL026C,614.18,MIM1	YOL026C,614.18,MIM1	1	0.476683	0.234271	-0.328787	0.258947	-0.199839	-0.11527	-0.069634	0.201711	0.372732	0.227571
YER159C,677.3,BUR6	YER159C,677.3,BUR6	1	0.484392	-0.01692	-0.167079	0.351381	-0.189731	-0.209971	-0.067936	-0.016898	0.117587	0.504538
YLR297W,639.36,YLR297W	YLR297W,639.36,YLR297W	1	0.274557	-0.076419	-0.055097	0.334619	0.256293	-0.235313	0.027935	0.095769	0.143027	0.401867
YDR291W,630.9,YDR291W	YDR291W,630.9,YDR291W	1	0.22573	-0.109418	-0.097365	0.164651	0.15276	-0.181463	0.03495	-0.044022	0.125836	0.358157
YKL183W,663.16,LOT5	YKL183W,663.16,LOT5	1	0.151804		0.001583	0.282229	0.206853	-0.081166	-0.004316	0.043315	0.200687	0.220638
YJL065C,563.11,DLS1	YJL065C,563.11,DLS1	1	0.203018	0.118023	-0.042584	0.150712	0.188806	-0.196262	-0.029726	0.057647	0.183107	0.117267
YLR231C,603.21,BNA5	YLR231C,603.21,BNA5	1	0.361718	0.018919	-0.124411	0.167258	0.224613	-0.310935	0.073895	-0.113677	0.144976	0.135821
YBL107C,625.23,YBL107C	YBL107C,625.23,YBL107C	1	0.309932	-0.022333	-0.289692	0.179977	0.224636	-0.161995	-0.025041	0.028676	0.140533	0.212628
YJR067C,670.32,YAE1	YJR067C,670.32,YAE1	1	0.186152	0.080424	-0.313566	0.235219	0.199815	-0.214333	-0.005576	0.018511	0.113909	0.091325
YMR024W,638.33,MRPL3	YMR024W,638.33,MRPL3	1	0.064362	0.047542	-0.104273	0.288903	0.201594	0.155427	0.039496	0.270542	0.015999	0.339528
YLR343W,565.17,GAS2	YLR343W,565.17,GAS2	1	0.057853		-0.088846		0.135374
YBR146W,678.78,MRPS9	YBR146W,678.78,MRPS9	1	0.028707	-0.021304	-0.052609	0.248819	0.222141	0.332771		0.301481	0.022676	0.486067
YOR354C,673.42,MSC6	YOR354C,673.42,MSC6	1	-0.023625	-0.015207	-0.20286	0.313475	0.192107	0.272014	0.0433	0.250922	-0.024964	0.386594
YJL081C,597.21,ARP4	YJL081C,597.21,ARP4	1	-0.050204	-0.083023	-0.095642	0.127702	0.249643	0.098435	0.095318	0.208582	0.016556	0.156404
YEL046C,676.33,GLY1	YEL046C,676.33,GLY1	1	0.130858	0.145432	-0.022232	0.255943	0.165175	0.155625	-0.034479	0.197926	0.130463	0.109353
YGR062C,613.6,COX18	YGR062C,613.6,COX18	1	0.061776	0.186649	-0.069699	0.309879	0.218704	0.118566	-0.031892	0.091472	0.133998	0.196956
YLR382C,662.4,NAM2	YLR382C,662.4,NAM2	1	0.193585	0.124699	-0.027892	0.135312	0.240775	0.024479	0.034954	0.183876	0.062574	0.23644
YBR210W,678.19,ERV15	YBR210W,678.19,ERV15	1	0.211989	0.187718	-0.031122	0.194916	0.238434	0.027444	-0.0501	0.27594	0.065556	0.312496
YGL143C,674.58,MRF1	YGL143C,674.58,MRF1	1	0.135419	0.230229	-0.004787	0.259884	0.193325	0.15942	-0.047763	0.180454	0.083174	0.475696
YNL315C,641.18,ATP11	YNL315C,641.18,ATP11	1	0.107295	0.200491	0.040414	0.244613	0.241165	0.027221	0.027144	0.321563	0.022571	0.460775
YIL073C,633.24,SPO22	YIL073C,633.24,SPO22	1	0.102004		0.035295		0.228359
YNR040W,655.57,YNR040W	YNR040W,655.57,YNR040W	1	0.24172	0.044368	-0.213897	0.306757	0.075202	-0.201983	-0.058485	0.227467	0.298132	0.448864
YOR081C,668.73,TGL5	YOR081C,668.73,TGL5	1	0.119364	0.015681	-0.129822	0.198372	0.100728	0.028428	-0.013443	0.114435	0.175125
YNL185C,667.38,MRPL19	YNL185C,667.38,MRPL19	1	0.216542	0.049757	-0.104584	0.324353	0.138232	-0.020994	-0.012504	0.211066	0.20998	0.507335
YER139C,677.24,YER139C	YER139C,677.24,YER139C	1	0.208409	-0.100176	-0.210801	0.205991	0.140903	0.120608	0.068589	0.236993	0.141548	0.532043
YBL040C,650.46,ERD2	YBL040C,650.46,ERD2	1	0.167898	-0.096975	-0.230995	0.265961	0.24487	-0.066074	0.044005	0.227337	0.144372	0.177041
YLR117C,571.19,CLF1	YLR117C,571.19,CLF1	1	0.11312	0.023341	-0.18557	0.194132	0.118019	0.053826	0.094246	0.16295	0.166885	0.196918
YHR156C,599.8,LIN1	YHR156C,599.8,LIN1	1	0.133396	0.121013	-0.247996	0.100568	0.17503	-0.119171		0.16264	0.210146
YGR031W,613.33,YGR031W	YGR031W,613.33,YGR031W	1	0.077808	0.137566	-0.154552	0.179863	0.149563	-0.054164	0.002993	0.135733	0.161055	0.19146
YDR242W,497.2,AMD2	YDR242W,497.2,AMD2	1	0.109412		-0.222299		0.21054	-0.09073		0.1196		0.231607
YMR074C,556.5,YMR074C	YMR074C,556.5,YMR074C	1	0.195889	0.367012	-0.354527	0.34244	0.153274	0.096089	-0.019988	0.009897	0.319234	0.148494
YML101C,429.2,CUE4	YML101C,429.2,CUE4	1	0.178472	0.273414	-0.382876	0.192342	0.221137	0.097035		-0.038503	0.250462	0.296797
YJL063C,563.12,MRPL8	YJL063C,563.12,MRPL8	1	0.193244	0.292834	-0.363789	0.249021	0.243597	0.248748	-0.014297	0.088083	0.23843	0.415646
YBR186W,678.40,PCH2	YBR186W,678.40,PCH2	1	0.106393		-0.203863		0.12571
YDR379C-A,530.11,YDR379C-A	YDR379C-A,530.11,YDR379C-A	1	0.147007				0.219787
YEL045C,676.32,	YEL045C,676.32,	1			-0.234015	0.093257	0.035803
YGL192W,674.15,IME4	YGL192W,674.15,IME4	1	0.046663		-0.232315			0.350444		0.165433	0.104506	0.593123
YDR328C,509.4,SKP1	YDR328C,509.4,SKP1	1	0.114368	0.273311	-0.365664	0.215578	0.134193	0.203188	-0.057705	0.119505	0.184076	0.510368
YLR312W-A,639.22,MRPL15	YLR312W-A,639.22,MRPL15	1	0.02074	0.147907	-0.354393	0.328632	0.146098	0.240661	-0.060928			0.497406
YBR251W,595.8,MRPS5	YBR251W,595.8,MRPS5	1	0.065867	-0.030831	-0.24358	0.199383	0.16632	0.241402	-0.042177	0.242216	0.244391	0.380666
YER078C,677.84,YER078C	YER078C,677.84,YER078C	1	0.026963	0.180323	-0.233533	0.271329	0.204788	0.119031	0.035524	0.092522	-0.04213
YEL059C-A,676.46,SOM1	YEL059C-A,676.46,SOM1	1	0.073077	0.280168	-0.2962	0.329038	0.233729	0.131124	-0.001957			0.270117
YNL071W,627.26,LAT1	YNL071W,627.26,LAT1	1	0.149151	0.332731	-0.118303	0.275668	0.259749	0.17596	-0.076618	0.079517	-0.072833	0.233278
YLR072W,672.53,YLR072W	YLR072W,672.53,YLR072W	1	0.023659	0.299386	-0.158114	0.192206	0.051699	-0.026508	-0.021966	0.038429	-0.092811	0.541024
YDL231C,538.2,BRE4	YDL231C,538.2,BRE4	1	0.044446	0.293174	-0.142334	0.133674	0.185127	-0.101302	0.023744	0.003096	0.073332	0.468061
YCL049C,623.6,YCL049C	YCL049C,623.6,YCL049C	1	0.041568	0.448854	-0.241807	0.248549	0.263116	-0.017212		-0.090629	0.089346	0.583956
YIL024C,468.4,YIL024C	YIL024C,468.4,YIL024C	1	-0.028197	0.499228	-0.24901	0.26035	0.176939	-0.076628	-0.006525	0.006814	-0.064978	0.553279
YLR439W,617.21,MRPL4	YLR439W,617.21,MRPL4	1	0.083082	0.39891	-0.242423	0.250932	0.200422	-0.082756	-0.112082	0.037191	-0.01476	0.488298
YJR061W,670.26,YJR061W	YJR061W,670.26,YJR061W	1	0.016875		-0.390565	0.085128	0.174343	-0.03174		-0.026636	-0.020391	0.449976
YDL225W,538.7,SHS1	YDL225W,538.7,SHS1	1	-0.069223	0.110128	-0.318381	0.143507	0.185389	-0.046216	0.048639	-0.034084	-0.09301	0.423343
YDL202W,618.28,MRPL11	YDL202W,618.28,MRPL11	1	0.008207	0.134444	-0.150394	0.238104	0.079515	-0.067826	-0.099916	0.182043	0.079555	0.500978
YJR095W,670.57,SFC1	YJR095W,670.57,SFC1	1	0.004033	0.247023	-0.221159	0.308677	0.074446	-0.093541		0.252236	0.043927	0.508452
YPL173W,658.52,MRPL40	YPL173W,658.52,MRPL40	1	0.051648	0.190818	-0.233078	0.237601	0.226287	-0.055741	-0.037359	0.162946	-0.009695	0.475788
YJR137C,558.6,ECM17	YJR137C,558.6,ECM17	1	0.013696	0.074658	-0.180711	0.187043	0.095666	-0.064722	-0.015265	0.147448	0.058856	0.625056
YGR120C,642.48,COG2	YGR120C,642.48,COG2	1	-0.005985	0.093776	-0.031971	0.146791	0.090125	-0.076326	0.072423	0.024418	0.115562	0.402903
YHR039C,458.2,MSC7	YHR039C,458.2,MSC7	1	0.181971	0.216178	-0.009735	0.153272	0.182138	-0.266995	-0.071791	0.135144	-0.003605	0.41621
YKL107W,593.13,YKL107W	YKL107W,593.13,YKL107W	1	0.207465	0.483355	-0.124295	0.254529	0.19646	-0.137412		0.267558	-0.015588	0.629848
YCR098C,641.2,GIT1	YCR098C,641.2,GIT1	1	0.123938		-0.179552		0.217433			0.226763		0.569759
YPR001W,661.7,CIT3	YPR001W,661.7,CIT3	1	0.222652	0.40115	-0.036768	0.311298	0.252074	-0.170486		0.187778	0.042122	0.527639
YOR232W,635.15,MGE1	YOR232W,635.15,MGE1	1	0.286823	0.180528	-0.073453	0.245758	0.200722	-0.072557	-0.006508	0.234605	-0.012502	0.492792
YHR025W,606.21,THR1	YHR025W,606.21,THR1	1	0.187544	0.267712	-0.039957	0.289082	0.019374	0.014465	-0.13757	0.136326	-0.024918	0.496309
YJL121C,546.12,RPE1	YJL121C,546.12,RPE1	1	0.159559	0.224345	-0.044336	0.224612	0.140063	0.011061	-0.055464	0.087177	0.219531	0.456153
YGL231C,621.25,YGL231C	YGL231C,621.25,YGL231C	1	0.180828	0.216674	-0.079115	0.33048	0.160536	-0.010871	0.0364	0.078414	0.12566	0.386634
YML117W,604.17,NAB6	YML117W,604.17,NAB6	1	0.194457	0.191102	-0.205758	0.15346	0.10507	0.105522	0.023196	0.086453	0.071824	0.418183
YPR006C,661.12,ICL2	YPR006C,661.12,ICL2	1	0.196032	0.469065	-0.258263	0.259819	0.172088	0.203074	-0.037759	0.131317		0.559533
YDL057W,612.8,YDL057W	YDL057W,612.8,YDL057W	1	0.276037	0.451018	-0.144681	0.361657	0.250761	0.075145	0.001031	0.074496	-0.006701	0.504861
YBR159W,678.65,YBR159W	YBR159W,678.65,YBR159W	1	0.059747	0.03206	-0.04192	0.043331	0.112129	0.082964		-0.069292	-0.1363	0.237469
YPL172C,658.53,COX10	YPL172C,658.53,COX10	1	0.323084	0.018467	-0.165972	0.362754	0.212924	-0.047343	-0.056429	-0.146649	0.006534	0.291267
YJR152W,626.12,DAL5	YJR152W,626.12,DAL5	1	0.1589	-0.044682	-0.29409	0.102726	0.164145	0.074958	-0.07404	-0.072039	-0.018807
YOL058W,550.7,ARG1	YOL058W,550.7,ARG1	1	0.428967	-0.065935	-0.244679	0.213741	0.155863	0.128389	-0.019605	-0.158179	-0.016153	0.326072
YOR291W,544.5,YOR291W	YOR291W,544.5,YOR291W	1	0.453292	-0.01146	-0.388513	0.240532	0.211976	0.181115	0.010065	-0.077091	-0.068875	0.248508
YNL216W,667.68,RAP1	YNL216W,667.68,RAP1	1	0.489512	-0.197365	-0.236895	0.349379	0.206911	0.30382			0.145217	0.201532
YER092W,677.69,IES5	YER092W,677.69,IES5	1	0.332894	-0.061576	-0.173242	0.286302	0.165774	0.158747	-0.064001	0.153338	0.00671	0.243846
YLR354C,565.7,TAL1	YLR354C,565.7,TAL1	1	0.329819	0.121966	-0.218736	0.205522	0.25442	0.260433	-0.072696	0.074176	0.059496	0.391293
YAL042W,664.20,ERV46	YAL042W,664.20,ERV46	1	0.349826	0.060337	-0.208545	0.2535	0.170309	0.138085	-0.049037	0.012189	0.124618	0.301506
YKL170W,663.28,MRPL38	YKL170W,663.28,MRPL38	1	0.400164	0.051052	-0.292034	0.29444	0.174687	0.298118	-0.012104	0.199729	0.228564	0.433738
YGL068W,585.15,MNP1	YGL068W,585.15,MNP1	1	0.347163	0.140564	-0.294442	0.354243	0.206893	0.205717	0.010659	0.168535	0.233167	0.399098
YJL101C,597.2,GSH1	YJL101C,597.2,GSH1	1	0.306208	0.03261	-0.381141	0.15637	0.208304	0.345196	0.044838	0.267143	0.094887	0.451154
YLR133W,571.6,CKI1	YLR133W,571.6,CKI1	1	0.44996	0.09312	-0.208077	0.075544	0.196978	0.1862	0.101603	0.133275	0.007655	0.283255
YIR034C,594.15,LYS1	YIR034C,594.15,LYS1	1	0.525596	-0.011461	-0.313078	0.10439	0.259358	0.19075	-0.003899	0.161959	0.063456	0.600165
YLR239C,603.16,LIP2	YLR239C,603.16,LIP2	1	0.394504	-0.00813	-0.174614	0.184702	0.233126	0.24579	-0.001105	0.178842	0.074014	0.500113
YDR422C,656.15,SIP1	YDR422C,656.15,SIP1	1	0.489762	0.036025	-0.129849	0.10133	0.171232	0.199322	0.10092	0.166549	0.21071	0.493765
YDR082W,660.57,STN1	YDR082W,660.57,STN1	1	0.208635	0.048891	-0.219087	0.047237	0.051986	0.184371	0.103419	0.026854	0.007528	0.2278
YML130C,604.5,ERO1	YML130C,604.5,ERO1	1	0.31918	-0.05032	-0.394412	0.034818	0.081526	0.266307	0.006448	-0.054612	0.019637	0.519519
YLL024C,566.14,SSA2	YLL024C,566.14,SSA2	1	0.313689	-0.160427	-0.210725	0.165761	0.204372	0.297053	0.03802	0.008984	-0.009675	0.52104
YDL213C,535.4,NOP6	YDL213C,535.4,NOP6	1	0.495055	-0.246711	-0.262202	0.192357	0.266433	0.173978		0.071292	0.270569	0.587949
YDL100C,462.4,GET3	YDL100C,462.4,GET3	1	0.360328	-0.270691	-0.11214	0.163559	0.239383	0.103774	-0.033497	-0.015475	-0.010404	0.424346
YLR301W,639.32,YLR301W	YLR301W,639.32,YLR301W	1	0.326219	-0.046907	-0.107827	0.205411	0.225742	0.118367	0.042481	0.136263	-0.16568	0.51827
YDR416W,656.10,SYF1	YDR416W,656.10,SYF1	1	0.274305	-0.025229	-0.020934	0.095649	0.163229	0.146457	0.093646	-0.007281	-0.020931	0.403941
YML088W,643.13,UFO1	YML088W,643.13,UFO1	1	0.201412	0.065841	0.013293	0.193792	0.14126	0.125242	0.079793	0.021724	-0.010667	0.371022
YOR187W,583.17,TUF1	YOR187W,583.17,TUF1	1	0.160813	-0.122745	-0.069311	0.301636	0.169536	0.155611	-0.016731	0.146876	0.05389	0.504646
YDL130W-A,501.4,STF1	YDL130W-A,501.4,STF1	1	0.133207			0.354841	0.134208					0.626822
YFR032C,577.13,YFR032C	YFR032C,577.13,YFR032C	1	0.159546		-0.061201		0.157645
YIR007W,536.5,YIR007W	YIR007W,536.5,YIR007W	1	0.254098		-0.118396		0.254784	0.361693	0.077782	0.181527	-0.180288	0.598488
YHR183W,644.4,GND1	YHR183W,644.4,GND1	1	0.195213	-0.01234	-0.044678	0.325495	0.214302	0.343252	-0.023588	-0.030268	0.000355	0.491284
YOR336W,673.59,KRE5	YOR336W,673.59,KRE5	1	0.308749	0.028122	-0.284106	0.05719	0.134095	0.136067	0.027186	0.197305	-0.133256	0.181462
YFR051C,628.4,RET2	YFR051C,628.4,RET2	1	0.198613	0.002881	-0.239863	0.06867	0.225159	0.179966	-0.053662	0.031353	-0.257584	0.154444
YER019C-A,645.18,SBH2	YER019C-A,645.18,SBH2	1	0.225979		-0.295587		0.044444
YDR259C,630.37,YAP6	YDR259C,630.37,YAP6	1	0.143781	-0.205673	-0.176917	0.117973	0.024695	0.058848	-0.017093	-0.011506	-0.183127	0.168182
YNL314W,641.19,DAL82	YNL314W,641.19,DAL82	1	0.165589	-0.085878	-0.436252	0.097498	-0.108754	-0.090153	-0.008349	-0.00828	0.231703	0.27324
YLL060C,601.1,GTT2	YLL060C,601.1,GTT2	1	0.460825	0.081852	-0.427405	0.211592	-0.183052	-0.237681	0.084821	0.007378	0.101797
YOR365C,673.31,YOR365C	YOR365C,673.31,YOR365C	1	0.15167		-0.173821		-0.054731	-0.143899			-0.014807	0.362298
YNL196C,667.49,SLZ1	YNL196C,667.49,SLZ1	1	0.188785		-0.309836	0.201814	-0.076452	-0.163527		0.20142	0.051378	0.499349
YOL081W,541.4,IRA2	YOL081W,541.4,IRA2	1	0.334646	0.137947	-0.409699	0.044251	-0.035158	-0.247392	0.059692	0.104244	0.122578	0.552808
YDR090C,660.65,YDR090C	YDR090C,660.65,YDR090C	1	0.395621	0.066131	-0.45713	0.034215	-0.00025	-0.085125	0.012582	0.043493	0.005537	0.369145
YBR200W,678.27,BEM1	YBR200W,678.27,BEM1	1	0.250896	0.050193	-0.46119	-0.082672	-0.101435	-0.103253	0.07518	0.035046	-0.082983	0.369027
YDL052C,612.3,SLC1	YDL052C,612.3,SLC1	1	0.281256	-0.015947	-0.338483	0.131647	-0.079416	0.064611	0.034563	0.055428	0.094557	0.27738
YOL009C,614.35,MDM12	YOL009C,614.35,MDM12	1	0.293445	-0.131224	-0.404075	0.042923	-0.1851	0.011714	0.07037	0.072763	0.111631	0.470724
YGR036C,613.28,CAX4	YGR036C,613.28,CAX4	1	0.473307	-0.109545	-0.261163	0.048062	-0.199916	-0.09282	-0.012221	0.153925	0.077517	0.393896
YDR531W,569.9,YDR531W	YDR531W,569.9,YDR531W	1	0.503348	-0.265996	-0.428171	0.145108	-0.137614	0.003846	0.046891	0.130364	0.046088	0.405904
YMR010W,638.19,YMR010W	YMR010W,638.19,YMR010W	1	0.333098		-0.233756	0.049219	-0.222167	0.077371	0.06489	0.048429	0.010632	0.190623
YPR049C,661.52,ATG11	YPR049C,661.52,ATG11	1	0.336404	0.015484	-0.329049	-0.020365	-0.175197	-0.01604	0.041203	0.01842	0.035867	0.231949
YNR060W,676.1,FRE4	YNR060W,676.1,FRE4	1	0.443307	0.108578	-0.361779	-0.107902	-0.187942	0.131804		0.085093	0.002128	0.250636
YGR007W,590.2,MUQ1	YGR007W,590.2,MUQ1	1	0.092714	0.10747	-0.123895	-0.025333	-0.143694	-0.127818	0.031128	-0.0319	0.119291	0.258367
YPR095C,636.35,SYT1	YPR095C,636.35,SYT1	1	0.035205	0.167437	-0.374036	-0.132217	-0.214328	-0.118796	-0.03803	0.018356	0.057907	0.487411
YOR061W,668.55,CKA2	YOR061W,668.55,CKA2	1	0.227059	-0.040556	-0.345636	-0.269492	-0.21239	-0.034711	0.085425	0.102991	0.130696	0.489523
YOR085W,668.76,OST3	YOR085W,668.76,OST3	1	0.186416	0.028849	-0.216681	-0.058906	-0.180338	0.089965	-0.046022	0.078731	0.039604	0.38085
YGR017W,499.4,YGR017W	YGR017W,499.4,YGR017W	1	0.204049	-0.00198	-0.206841	0.031401	-0.233415	-0.22513	0.068104	0.076778	-0.113682	0.346879
YOL015W,614.29,YOL015W	YOL015W,614.29,YOL015W	1	0.173746		-0.195034		-0.20639			0.064956
YBR097W,678.124,VPS15	YBR097W,678.124,VPS15	1	0.200751	0.128226	-0.217882	-0.000564	-0.243071	-0.141645	0.021284	0.13586	-0.065593	0.333656
YGL139W,674.62,FLC3	YGL139W,674.62,FLC3	1	0.271627	-0.021726	-0.164651	-0.078056	-0.083473	0.019675	0.077194	0.130067	0.280494	0.197043
YDL160C,592.10,DHH1	YDL160C,592.10,DHH1	1	0.394856	0.080958	-0.203263	-0.058963	-0.144133	-0.001009	0.022398	-0.093428	0.228061	0.290143
YBR085C-A,678.135,YBR085C-A	YBR085C-A,678.135,YBR085C-A	1	0.392475				-0.054328
YHR056C,572.15,RSC30	YHR056C,572.15,RSC30	1		0.113519	-0.209496	-0.149267	-0.114955	0.003605	0.066047	-0.096292	0.278646	0.165139
YPL023C,551.2,MET12	YPL023C,551.2,MET12	1	0.445609	0.043519	-0.157834	-0.05904	-0.15369	-0.044183	0.031222	0.097448	0.191706	0.275975
YMR289W,671.17,ABZ2	YMR289W,671.17,ABZ2	1	0.318847	0.03252	-0.185465	-0.071891	-0.07652	-0.08459	0.093241	0.024715	0.158169	0.277497
YKR051W,518.15,YKR051W	YKR051W,518.15,YKR051W	1	0.360406	-0.161225	0.182002	-0.088376	-0.147667	-0.271329	-0.00813	0.052834	-0.063364	0.53226
YLL056C,588.13,YLL056C	YLL056C,588.13,YLL056C	1	0.370375	-0.072589	0.010801	0.143693	-0.229962	-0.275702	-0.044514		-0.062768	0.556602
YLR454W,617.7,YLR454W	YLR454W,617.7,YLR454W	1	0.135203	-0.125433	-0.087165	-0.063515	-0.241255	-0.176218	0.039002	0.10703	0.056013	0.558357
YPL169C,658.56,MEX67	YPL169C,658.56,MEX67	1	0.137953	-0.079235	-0.118473	0.107907	-0.133916	-0.232594	0.065367	0.173011	0.078394	0.500542
YGL160W,674.42,YGL160W	YGL160W,674.42,YGL160W	1	0.294837	0.04202	-0.154233	-0.18607	-0.20029	-0.306832	0.033162	0.127685	0.091362	0.43502
YDL214C,535.5,PRR2	YDL214C,535.5,PRR2	1	0.192478		-0.001997	-0.106289	-0.166925	-0.201547		0.031131	0.042743	0.433993
YDR331W,509.7,GPI8	YDR331W,509.7,GPI8	1	0.170711	0.084094	0.038373	-0.099588	-0.21651	-0.232934	0.050458	0.033383	0.079462	0.321481
YMR113W,657.19,FOL3	YMR113W,657.19,FOL3	1	0.376095	-0.149457	0.005855	0.080198	-0.185216	0.113391	0.0608	-0.062571	0.100389	0.584574
YDR438W,656.28,THI74	YDR438W,656.28,THI74	1	0.390443	-0.108551	-0.064142	0.208982	-0.093725	0.156288		-0.046986	-0.047388	0.514096
YNR030W,655.45,ALG12	YNR030W,655.45,ALG12	1	0.333304	-0.017416	-0.096525	0.165451	0.020095	0.045112	0.031701	0.03944	0.055081	0.501317
YCR002C,675.36,CDC10	YCR002C,675.36,CDC10	1	0.403545	-0.004775	-0.033245	0.140346	-0.076045	0.091716	0.025557	0.057577	0.123791	0.455033
YDL077C,612.25,VAM6	YDL077C,612.25,VAM6	1	0.408834	-0.097638	-0.136165	0.026109	-0.071026	-0.001611	0.019982	0.169209	0.092838	0.597442
YAL022C,669.31,FUN26	YAL022C,669.31,FUN26	1	0.206973	-0.132319	-0.20076	0.185452	-0.064974	0.045434	-0.090803	0.027845	0.043591	0.437754
YLL003W,586.5,SFI1	YLL003W,586.5,SFI1	1	0.352174	-0.112953	-0.254816	0.180553	-0.147401	0.027487	0.048025	0.265726	-0.251938	0.497557
YDL095W,426.2,PMT1	YDL095W,426.2,PMT1	1	0.260236	0.23732	-0.207157	0.32557	-0.064385	0.144537	-0.09309	0.095044	0.000194	0.418326
YNL014W,655.4,HEF3	YNL014W,655.4,HEF3	1	0.398793		-0.345079		-0.148099			0.113148
YJL070C,563.7,YJL070C	YJL070C,563.7,YJL070C	1	0.507493	0.240049	-0.42175	0.315756	-0.179821	0.262219	0.039491	0.133515	0.166008	0.591543
YNL272C,607.2,SEC2	YNL272C,607.2,SEC2	1	0.426	0.133207	-0.323491	0.265105	-0.010025	0.251605	0.008934	0.158545	0.041844	0.405179
YDL216C,535.7,RRI1	YDL216C,535.7,RRI1	1	0.500164	0.053025	-0.285771	0.19587	-0.181546	0.098186		0.164285	-0.091064
YKL022C,652.10,CDC16	YKL022C,652.10,CDC16	1	0.342232	0.145839	-0.143	0.126698	-0.137356	0.059571	0.040532	0.159371	-0.061356	0.439201
YAL043C,664.19,PTA1	YAL043C,664.19,PTA1	1	0.232755	-0.017722	-0.137546	0.126187	-0.042206	0.079015	-0.047685	0.186806	-0.015501	0.273401
YJL045W,628.20,YJL045W	YJL045W,628.20,YJL045W	1	0.349969		-0.104014		-0.101319			0.164764
YNR017W,655.33,TIM23	YNR017W,655.33,TIM23	1	0.382892	0.012509	-0.092606	0.358392	-0.114595	0.125685	0.0087		0.021293	0.373493
YBR289W,622.14,SNF5	YBR289W,622.14,SNF5	1	0.331219	0.054918	-0.123583	0.228433	-0.086868	0.144809	-0.059741	0.177775	-0.019188	0.450282
YLR094C,672.75,GIS3	YLR094C,672.75,GIS3	1	0.229234	0.103566	-0.094871	0.247932	-0.116159	0.08659	-0.07394	-0.011031	-0.11568	0.387392
YPL188W,658.38,POS5	YPL188W,658.38,POS5	1	0.455614	-0.275914	0.007213	0.249803	-0.105064	0.158361	0.09783	0.094977	0.126052	0.246728
YDL182W,618.10,LYS20	YDL182W,618.10,LYS20	1	0.519575	-0.175691	-0.230322	0.27454	-0.106844	0.123155	0.078739	0.191836	0.021711	0.389399
YGR147C,600.4,NAT2	YGR147C,600.4,NAT2	1	0.491246	-0.356026	-0.20346	0.31723	-0.073169	0.066529	0.034726	0.199962	0.155107	0.230597
YDR351W,580.7,SBE2	YDR351W,580.7,SBE2	1	0.342661	-0.159708	-0.178213	0.270853	-0.050635	0.127994	0.096589	0.161532	0.149912	0.184292
YGR180C,600.33,RNR4	YGR180C,600.33,RNR4	1	0.363413	-0.096257	-0.101577	0.22044	0.113108	0.042034	0.02209	0.103339	-0.005578	0.306392
YJR150C,626.17,DAN1	YJR150C,626.17,DAN1	1	0.425208	-0.302216	-0.060094	0.341636	0.112673	0.115044		0.100705	0.013918	0.408301
YLR136C,571.3,TIS11	YLR136C,571.3,TIS11	1	0.476136	-0.117845	-0.057339	0.316537	-0.088133	0.146648	0.076019	0.142617	-0.112154	0.411223
YGL236C,621.21,MTO1	YGL236C,621.21,MTO1	1	0.442611	-0.137688	-0.067874	0.385569	-0.012091	0.079461	-0.085918	0.09476	-0.103299	0.383948
YLR191W,504.5,PEX13	YLR191W,504.5,PEX13	1	0.467737	0.004594	0.012564	0.205069	-0.091873	0.046537	-0.014422	0.042914	-0.045526	0.221063
YOR026W,668.25,BUB3	YOR026W,668.25,BUB3	1	0.393848	-0.030144	0.166062	0.316492	-0.163618	0.244376	-0.061474	0.077571	-0.034792	0.26491
YJL035C,628.29,TAD2	YJL035C,628.29,TAD2	1	0.442497	0.037685	0.227143	0.30509	-0.082287	0.24922	-0.035959	0.039145	0.090773	0.317447
YCR048W,666.17,ARE1	YCR048W,666.17,ARE1	1	0.329727	0.048612	0.034032	0.301998	-0.037217	0.188899	-0.082628	0.1965	0.05498
YOR334W,673.61,MRS2	YOR334W,673.61,MRS2	1	0.41499	0.05797	0.00755	0.248598	-0.135016	0.253417	-0.072704	0.156909	0.111125	0.177772
YNR041C,655.58,COQ2	YNR041C,655.58,COQ2	1	0.338921	0.0109	-0.06577	0.244815	-0.023921	0.115717	-0.013669	0.156558	-0.029146	0.149626
YOL001W,482.5,PHO80	YOL001W,482.5,PHO80	1	0.362413	0.076545	0.099096	0.018579	0.027279	0.208708	0.044623	-0.102713	0.074162	0.505318
YDR451C,656.39,YHP1	YDR451C,656.39,YHP1	1	0.398259	0.142589	-0.017227		-0.109501	0.302975	0.008257	-0.047128	0.172747	0.536798
YJL173C,648.21,RFA3	YJL173C,648.21,RFA3	1	0.463029	0.069961	-0.012099	0.068687	-0.169437	0.301881	-0.053144	-0.103619	0.194133	0.547652
YMR205C,651.23,PFK2	YMR205C,651.23,PFK2	1	0.476544	0.094218	0.049069	-0.002857	-0.164385	0.204562	0.063967	0.009129	0.102899	0.456008
YDL157C,592.12,YDL157C	YDL157C,592.12,YDL157C	1	0.460539	0.112882	0.136879	0.210497	-0.111055	0.364661	-0.044396	0.036963	0.188656	0.478835
YOL036W,614.9,YOL036W	YOL036W,614.9,YOL036W	1	0.371894	0.106536	0.064755	0.230744	-0.021622	0.30339	-0.015277	0.209312	-0.000305	0.502293
YPL089C,632.29,RLM1	YPL089C,632.29,RLM1	1	0.271108	0.032002	0.037036	0.146034	-0.112885	0.306851	-0.043126	0.100604	0.078378	0.450144
YPL246C,637.11,RBD2	YPL246C,637.11,RBD2	1	0.284925	0.02016	0.088468	0.064096	-0.140602	0.206536	-0.095736	0.206792	0.101943	0.412441
YBR296C,622.20,PHO89	YBR296C,622.20,PHO89	1	0.362993	-0.034669	0.186374	0.109643	-0.193217	0.301015		0.206799	0.245521	0.329747
YGL063W,585.10,PUS2	YGL063W,585.10,PUS2	1	0.316906	0.045815	-0.059686	0.091218	-0.152748	0.009121		0.183874	0.165619
YGL022W,590.30,STT3	YGL022W,590.30,STT3	1	0.402769	0.004732	-0.002024	0.136746	-0.100024	0.020672	-0.086906	0.251496	0.091713	0.428873
YBR125C,678.98,PTC4	YBR125C,678.98,PTC4	1	0.465516	-0.045604	0.016912	0.267138	-0.136701	0.100439	-0.017965	0.228808	0.211908	0.331001
YMR263W,671.43,SAP30	YMR263W,671.43,SAP30	1	0.3258	-0.011476	-0.052024	0.107006	-0.123323	0.115727	-0.057311		0.129224	0.284111
YOL018C,614.26,TLG2	YOL018C,614.26,TLG2	1	0.42157	-0.031807	-0.029197	0.103349	-0.135199	0.219461	-0.013955	0.08799	0.247993
YPR097W,636.34,YPR097W	YPR097W,636.34,YPR097W	1	0.195733	0.185497	0.03055	0.222939	-0.214915	0.069705	0.069387	0.115942	0.101661	0.223128
YDL211C,535.2,YDL211C	YDL211C,535.2,YDL211C	1	0.456199	0.200902	0.113796	0.275852	-0.184957	0.138775		-0.057502	0.169802	0.405439
YDL156W,592.13,YDL156W	YDL156W,592.13,YDL156W	1	0.381702	0.168628	0.154536	0.201388	-0.265907	0.146323	-0.063486		0.187798	0.527532
YNL135C,540.7,FPR1	YNL135C,540.7,FPR1	1	0.256235	0.181516	0.216269	0.216556	-0.172525	0.014943	0.009567	0.028561	0.249209	0.425098
YDR528W,569.6,HLR1	YDR528W,569.6,HLR1	1	0.273853	0.172537	0.071587	0.23933	-0.082672	0.06014	-0.080721	0.113171	0.125773	0.286656
YDL123W,561.6,SNA4	YDL123W,561.6,SNA4	1	0.326335	0.281622	-0.016642	0.314375	-0.051511	0.104392	-0.033056	0.201972	0.159949	0.579977
YOR360C,673.36,PDE2	YOR360C,673.36,PDE2	1	0.47343	0.123263	-0.084933	0.207981	-0.099334	0.006007	0.110724	0.070304	0.117262	0.296893
YJR048W,670.12,CYC1	YJR048W,670.12,CYC1	1	0.398563	0.156764	-0.154826	0.287204	-0.135338	0.06618	-0.005035	0.028037	0.197272	0.395142
YOR359W,673.37,VTS1	YOR359W,673.37,VTS1	1	0.50711	0.231562	0.128966	0.237443	-0.08447	-0.075036	0.152717	0.289448	0.211501	0.602339
YPR069C,519.5,SPE3	YPR069C,519.5,SPE3	1	0.43465	0.180617	-0.00839	0.179389	-0.131355	-0.039911	0.089674	0.148944	0.027688	0.569133
YPL029W,551.7,SUV3	YPL029W,551.7,SUV3	1	0.418586	0.004051	0.106571	0.335861	-0.158495	-0.10312	0.060572	0.048571	0.018925	0.504024
YAL023C,669.32,PMT2	YAL023C,669.32,PMT2	1	0.317215	0.106476	0.014837	0.320329	-0.194605	0.080937	-0.027478	0.066606	0.061133	0.571908
YPR175W,654.21,DPB2	YPR175W,654.21,DPB2	1	0.420364	0.121921	0.003411	0.29922	-0.157068					0.483861
YIL134W,665.34,FLX1	YIL134W,665.34,FLX1	1	0.424836	0.165405	-0.039362	0.319036	-0.154515	0.181317	0.067808	0.048256	0.065242	0.506226
YCR077C,666.40,PAT1	YCR077C,666.40,PAT1	1	0.347349	-0.009946	0.001577	0.239428	-0.201162	0.062445	0.00978	0.097013	0.049683	0.391317
YDR145W,591.22,TAF12	YDR145W,591.22,TAF12	1	0.361372	0.022991	-0.00112	0.319725	-0.202199	0.007194	0.016835	0.062434	-0.016521	0.469018
YLR110C,481.7,CCW12	YLR110C,481.7,CCW12	1	0.128826	0.084547	-0.016095	0.229958	-0.147569	-0.008464	0.073594	0.163275	0.166745	0.45054
YGL167C,674.36,PMR1	YGL167C,674.36,PMR1	1	0.116055	-0.012974	-0.328873	0.22222	-0.205685	0.235565	0.008516	-0.061322	0.222255	0.199248
YBR138C,678.85,YBR138C	YBR138C,678.85,YBR138C	1	0.069665	0.027774	-0.266914	0.246808	-0.105142	0.227345		-0.082877	0.218273	0.066339
YMR200W,651.28,ROT1	YMR200W,651.28,ROT1	1	0.326253	-0.008028	-0.142582	0.334331	-0.219159	0.153384	0.057461	-0.098344	-0.003128	0.325222
YMR207C,651.21,HFA1	YMR207C,651.21,HFA1	1	0.310901	-0.022904	-0.231916	0.292208	-0.158375	0.019932	0.058343	-0.011692	0.115366	0.248108
YIL041W,527.11,GVP36	YIL041W,527.11,GVP36	1	0.114509	-0.102806	-0.142691	0.287813	-0.232091	0.148021	0.032414	0.009251	0.160278	0.232511
YLR283W,639.49,YLR283W	YLR283W,639.49,YLR283W	1	0.282407	0.226078	-0.41568	-0.0715	0.069885	0.174947	-0.058628	-0.081609	0.056735	0.38406
YFL038C,629.13,YPT1	YFL038C,629.13,YPT1	1	0.261668	0.383082	-0.254377	-0.069471	0.194105	0.104894	-0.04833	-0.001975	-0.138063	0.429049
YMR133W,657.39,REC114	YMR133W,657.39,REC114	1	0.312167		-0.271974		0.194782	0.118707				0.465726
YML030W,436.3,YML030W	YML030W,436.3,YML030W	1	0.434922	0.421628	-0.498551	-0.302972	0.192138	0.255181	-0.029032	0.160914	0.112656	0.540599
YBL080C,616.30,PET112	YBL080C,616.30,PET112	1	0.440278	0.444851	-0.396546	-0.295549	0.220072	0.013553	0.00134	0.09714	0.073256	0.465741
YGR065C,613.4,VHT1	YGR065C,613.4,VHT1	1	0.231854	0.402924	-0.29988	-0.067693	0.029747	0.095684	0.015038	0.040328	0.037269	0.233682
YKL052C,652.37,ASK1	YKL052C,652.37,ASK1	1	0.416663	0.379616	-0.291703	-0.102614	0.037809	0.013785	-0.02963	0.026504	-0.036226	0.359146
YGR096W,642.28,TPC1	YGR096W,642.28,TPC1	1	0.313255	0.200257	-0.296881	0.005468	0.049584	0.041652	-0.110125	0.142989	-0.051204	0.1691
YNL232W,667.82,CSL4	YNL232W,667.82,CSL4	1	0.226102	0.318162	-0.358589	-0.19046	0.228726	0.004934	0.108169	0.120617	0.024604	0.142518
YJR034W,500.2,PET191	YJR034W,500.2,PET191	1	-0.003604	0.379101	-0.249835	0.069259	0.205859	0.18009	-0.047794	0.276908	0.296869	0.414866
YIL007C,598.9,NAS2	YIL007C,598.9,NAS2	1	0.234627	0.418035	-0.339699	-0.070511	0.229341	0.052778	0.013217	0.179209	0.17651	0.423794
YJR045C,670.9,SSC1	YJR045C,670.9,SSC1	1	0.211349	0.243338	-0.268353	0.066412	0.144601	0.037761	0.016785	0.207215	0.23558	0.302286
YBR162W-A,678.61,YSY6	YBR162W-A,678.61,YSY6	1	0.085794	0.262763	-0.240293	-0.121766	0.108253	0.138732	-0.092376			0.129596
YLR390W,662.12,ECM19	YLR390W,662.12,ECM19	1	0.137889	0.293611	-0.341747	-0.115588	0.246868	0.148675	-0.024639	0.101555	0.345747	0.262522
YPR183W,654.28,DPM1	YPR183W,654.28,DPM1	1	0.179635	0.217228	-0.163479	-0.000126	-0.112099	0.101657	-0.060502	0.159809	0.166112	0.203891
YDR080W,660.55,VPS41	YDR080W,660.55,VPS41	1	0.429323	0.25793	-0.225605	-0.143337	-0.114878	0.053372	0.055202	0.276455	0.229063	0.270228
YGL163C,674.39,RAD54	YGL163C,674.39,RAD54	1	0.416349	0.153812	-0.191307	-0.289041	-0.216848	0.082031	0.030012	0.216615	0.1885	0.380266
YMR313C,562.10,TGL3	YMR313C,562.10,TGL3	1	0.495162	0.346563	-0.347226	-0.192781	-0.114064	0.084268	-0.013769	0.077498	0.008483	0.227832
YDR131C,591.10,YDR131C	YDR131C,591.10,YDR131C	1	0.316859	0.365801	-0.306534	-0.235667	-0.013234	0.037041	-0.002391	0.254789	0.024087	0.367789
YDR148C,591.25,KGD2	YDR148C,591.25,KGD2	1	0.085832	0.369058	-0.245044	-0.223425	-0.216724	0.253404	0.075642	0.102719	0.079621	0.630731
YOR227W,635.10,YOR227W	YOR227W,635.10,YOR227W	1	0.424223	0.519612	-0.292897	-0.188755	-0.176567	0.214378	-0.036242	0.004558	0.21934	0.616018
YOR284W,635.63,HUA2	YOR284W,635.63,HUA2	1	0.268951	0.46081	-0.174505	-0.189307	-0.16877	0.231782	-0.01087		0.133444
YOR084W,668.75,LPX1	YOR084W,668.75,LPX1	1	0.23399	0.267856	-0.236909	-0.268818	-0.102537	0.216603	-0.063137	-0.000574	0.087768	0.44407
YHR193C,644.14,EGD2	YHR193C,644.14,EGD2	1	0.127647	0.386884	-0.131687	-0.344431	-0.176794	0.003954	0.007029	0.218137	0.325518	0.509291
YGR082W,642.14,TOM20	YGR082W,642.14,TOM20	1	0.273603	0.351374	-0.208381	-0.325616	-0.12638	-0.060542	-0.009015	0.178997	0.245079	0.505106
YML087C,643.14,YML087C	YML087C,643.14,YML087C	1	0.219894	0.388409	-0.139707	-0.132388	-0.146194	0.020403	0.001857	0.221796	0.124745	0.58278
YER030W,645.7,CHZ1	YER030W,645.7,CHZ1	1	0.248544	0.232168	-0.124229	-0.022752	-0.111908	0.008416	-0.044504	0.218447	0.205276	0.504973
YNL192W,667.45,CHS1	YNL192W,667.45,CHS1	1	-0.024934	0.202504	-0.19111	-0.007457	-0.043951	0.315433	-0.016442	-2.4e-05	0.120027	0.431109
YPL017C,515.12,YPL017C	YPL017C,515.12,YPL017C	1	0.135523		-0.108254	-0.010433	-0.265561	0.262233		0.159129	0.060846	0.550647
YMR280C,671.26,CAT8	YMR280C,671.26,CAT8	1	0.146183	0.330637	-0.077148	0.109899	-0.174972	0.227089		0.136054	0.042669	0.620651
YGR033C,613.31,TIM21	YGR033C,613.31,TIM21	1	0.098853	0.079305	-0.177604	0.012386	-0.138618	0.154562	0.111906	0.229985	0.071283	0.518183
YJL004C,646.24,SYS1	YJL004C,646.24,SYS1	1	0.11516	0.074689	-0.055819	0.009051	0.004122	0.230502	0.061989	0.243778	0.094052	0.329097
YDR377W,530.14,ATP17	YDR377W,530.14,ATP17	1	0.227653	0.284867	0.009672	0.059237	0.019778	0.276045		0.205385	0.278851	0.562055
YPL013C,515.8,MRPS16	YPL013C,515.8,MRPS16	1	0.05328	0.217207	0.073954	0.086284	0.049174	0.350353	0.019042	0.174838	0.200948	0.399442
YDR410C,656.5,STE14	YDR410C,656.5,STE14	1	0.046007	0.360366	-0.236891	-0.090495	-0.034901	0.076355	0.027237	-0.098136	0.021111	0.32665
YPL176C,658.49,TRE1	YPL176C,658.49,TRE1	1	0.296686	0.560429	-0.412668	-0.202611	-0.113322	-0.087438	0.056603	0.041408	0.13227	0.547578
YNL190W,667.43,YNL190W	YNL190W,667.43,YNL190W	1	0.213767	0.478149	-0.169805	0.04299	-0.17417	-0.052263	-0.026509	-0.059338	-0.02214	0.301432
YHR014W,668.18,SPO13	YHR014W,668.18,SPO13	1	0.096317		-0.184633	0.056419	-0.213289	0.115007				0.229336
YCL039W,675.3,GID7	YCL039W,675.3,GID7	1	0.213136	0.310709	-0.397357	0.047587	-0.222815	0.077248	0.002999	-0.084148	0.10559	0.369473
YLR452C,617.9,SST2	YLR452C,617.9,SST2	1	0.018044	0.448877	-0.332185	0.23433	-0.247579	0.245251	0.061265	-0.059819	0.111005	0.297077
YAR042W,506.2,SWH1	YAR042W,506.2,SWH1	1	0.128473	0.342102	-0.36886	0.0153	-0.197651	0.096939		0.008863	-0.119374	0.161353
YGL197W,674.11,MDS3	YGL197W,674.11,MDS3	1	0.265796	0.300761	-0.173213	0.19545	-0.164866	0.20371	-0.012795	-0.021855	0.235879
YCL033C,675.9,YCL033C	YCL033C,675.9,YCL033C	1	0.326485	0.448857	-0.358582	0.2684	-0.203064	0.265377	0.010873	0.033682	0.264766	0.383562
YPL144W,615.18,POC4	YPL144W,615.18,POC4	1	0.404874	0.525647	-0.115524	0.264721	-0.139791	0.193818	-0.016272	0.114941	0.255577	0.320599
YOL076W,541.9,MDM20	YOL076W,541.9,MDM20	1	0.401154	0.536084	-0.215219	0.074075	-0.244426	0.258885	0.06715	0.075934	0.293546	0.337451
YJL153C,648.38,INO1	YJL153C,648.38,INO1	1	0.270492	0.547064	-0.220666	0.329055	-0.219936	0.127218		0.003722	0.118248	0.35716
YDR309C,525.3,GIC2	YDR309C,525.3,GIC2	1	0.255582	0.591869	-0.199611	0.337467	-0.235351	0.280551	-0.072398	0.198797	0.105582	0.24675
YBR157C,678.67,ICS2	YBR157C,678.67,ICS2	1	0.262964	0.432764	-0.152192	0.223289	-0.193507	0.250282			0.095873
YLR070C,672.51,XYL2	YLR070C,672.51,XYL2	1	0.288044		-0.295183	0.248476	-0.22247			-0.085638		0.406426
YNR050C,517.4,LYS9	YNR050C,517.4,LYS9	1	0.488364	0.558455	-0.388405	0.365059	-0.24998	0.08924	0.107228	0.032081	-0.163825	0.590759
YML064C,643.38,TEM1	YML064C,643.38,TEM1	1	0.236414	0.353877	-0.324416	0.260027	-0.196043	0.082512	-0.035594	0.047772	0.267705	0.459738
YDR385W,530.4,EFT2	YDR385W,530.4,EFT2	1	0.345231	0.418469	-0.360982	0.344061	-0.188388	-0.04587	0.08881	0.12956	0.215694	0.548918
YDL181W,618.9,INH1	YDL181W,618.9,INH1	1	0.34734	0.408953	-0.324997	0.249585	-0.210185	0.11748	-0.009466	0.280969	0.240812	0.551038
YOL114C,659.40,YOL114C	YOL114C,659.40,YOL114C	1	0.211862	0.419227		0.287913	-0.184818	0.134278		0.169731	0.055558	0.575139
YLR164W,567.3,YLR164W	YLR164W,567.3,YLR164W	1	0.115484		-0.112808		-0.100273
YJL089W,597.14,SIP4	YJL089W,597.14,SIP4	1	0.429141	0.254544	-0.350898	0.282146	-0.219475	-0.018915		0.148713	0.033256	0.495305
YGR239C,653.39,PEX21	YGR239C,653.39,PEX21	1	0.436979	0.337512	-0.311801	0.307604	-0.203702	-0.048686	0.125781	0.023063	0.121536	0.432686
YPL216W,658.11,YPL216W	YPL216W,658.11,YPL216W	1	0.259273	0.15552	-0.307996	0.249353	-0.222577	-0.082862		0.070783	0.124824	0.420861
YJR004C,646.31,SAG1	YJR004C,646.31,SAG1	1	0.290677	0.335612	-0.331851	0.138402	-0.260814	-0.13084	0.051641	0.100143	0.161691	0.537368
YCR076C,666.39,YCR076C	YCR076C,666.39,YCR076C	1	0.229244	0.42647	-0.391187	0.246841	-0.226944	-0.12507	0.005059	0.055673	0.05705	0.54349
YDR479C,631.41,PEX29	YDR479C,631.41,PEX29	1	0.463928	0.593148	-0.344377	0.058126	-0.15214	0.306461	-0.039609	0.046331	0.121567	0.58661
YNL010W,655.7,YNL010W	YNL010W,655.7,YNL010W	1	0.301319	0.543235	-0.352697	0.18859	-0.152065	0.220498	0.114448	0.103764	-0.055311	0.557076
YLR324W,639.12,PEX30	YLR324W,639.12,PEX30	1	0.49575	0.574871	-0.33387	0.234856	-0.127793	0.113307	-0.112258	0.151973	-0.010717	0.577614
YKL171W,663.27,YKL171W	YKL171W,663.27,YKL171W	1	0.377666	0.571287	-0.41746	0.065357	-0.208433	0.06358	-0.019165	0.167215	-0.163519	0.588787
YGL174W,674.30,BUD13	YGL174W,674.30,BUD13	1	0.14629	0.044432	-0.158549	0.24025	-0.135143	0.074468	0.031432		0.007426	0.376741
YNL095C,627.2,YNL095C	YNL095C,627.2,YNL095C	1	0.073244	0.066266	-0.214008	0.263505	-0.211046	0.180311	0.018631	0.014931	-0.021044	0.522128
YJR010W,646.37,MET3	YJR010W,646.37,MET3	1	-0.025084	0.022508	-0.401304	0.395	-0.191634	0.327946	0.040933	0.033811	0.086376	0.571925
YLR187W,504.9,SKG3	YLR187W,504.9,SKG3	1	-0.013324	0.159893	-0.190726	0.248887	-0.065078	0.140913	0.022367	0.014654	0.005175	0.391676
YLR298C,639.35,YHC1	YLR298C,639.35,YHC1	1	0.038835	0.262077	-0.12428	0.303396	-0.233397	0.188244	0.085046	-0.014799	0.030385	0.461028
YER010C,645.29,YER010C	YER010C,645.29,YER010C	1	-0.013475	0.022715	-0.187986	0.224093	-0.076988	0.18884	-0.042412	-0.104535	0.150242	0.563782
YBR192W,678.35,RIM2	YBR192W,678.35,RIM2	1	0.134387	0.264881	-0.387621	0.326516	0.06251	0.057898			0.125899	0.472154
YMR195W,651.33,ICY1	YMR195W,651.33,ICY1	1	0.04272	0.511616	-0.304815	0.301867	0.027138	0.138161	0.085281	0.157984	0.161962	0.416433
YPL165C,658.60,SET6	YPL165C,658.60,SET6	1	0.088017		-0.208129		-0.037914			0.05109		0.377124
YBL013W,650.18,FMT1	YBL013W,650.18,FMT1	1	0.148994		-0.353693	0.272423	-0.103465	0.151129			0.002558
YPL186C,658.40,UIP4	YPL186C,658.40,UIP4	1	0.035708	0.530423	-0.322566	0.336689	-0.173863	0.074399		0.208234	-0.049594	0.616929
YKL127W,559.4,PGM1	YKL127W,559.4,PGM1	1	0.012848	0.196059	-0.289229	0.327237	-0.058452	0.249753	0.050275	0.084398	0.117265	0.238436
YDL005C,611.4,MED2	YDL005C,611.4,MED2	1	0.258423	0.418966	-0.009157	0.035136	-0.102709	-0.213115	0.027191	0.143751	0.015634
YJL133W,573.9,MRS3	YJL133W,573.9,MRS3	1	0.439213	0.551676	0.086303	0.127389	-0.149683	-0.201956	-0.063032	0.182382	0.077778	0.134968
YCL005W,675.31,LDB16	YCL005W,675.31,LDB16	1	0.251635	0.432611	-0.035427	0.053577	0.017137	-0.266021	-0.083606	0.080372	0.113108	0.278228
YBL021C,650.26,HAP3	YBL021C,650.26,HAP3	1	0.416593	0.384982	-0.065558	-0.04015	-0.252161	-0.228496	-0.063417	0.025283	0.189037	0.237471
YNL254C,607.17,YNL254C	YNL254C,607.17,YNL254C	1	0.193358	0.370789	-0.05742	-0.095377	-0.170924	-0.190729	0.024985	0.166491	0.066301
YOL128C,659.27,YGK3	YOL128C,659.27,YGK3	1	0.404447	0.253859	-0.110842	0.081958	-0.067787	-0.187492	0.109955	0.250821	0.119069	0.389291
YDL115C,561.13,IWR1	YDL115C,561.13,IWR1	1	0.466361	0.314324	-0.103797	-0.019536	-0.194057	-0.115291	0.023811	0.147911	0.154262	0.450214
YDL139C,455.2,SCM3	YDL139C,455.2,SCM3	1	0.409356	0.257891	0.130053	0.067478	-0.076328	-0.207707	0.010615	-0.006879	-0.001496	0.238072
YGL106W,557.14,MLC1	YGL106W,557.14,MLC1	1	0.258882	0.169846	0.02064	0.093561	-0.159559	-0.19259	-0.029791	0.001493	0.06388	0.333628
YMR300C,671.5,ADE4	YMR300C,671.5,ADE4	1	0.127972	0.46145	0.031887	0.373154	-0.124918	-0.324714	0.252549	0.015097	0.076803	0.606136
YHR068W,572.3,DYS1	YHR068W,572.3,DYS1	1	0.38688	0.595475	-0.099081	0.301104	-0.153811	-0.245119	0.092507	-0.053099	-0.096705	0.581617
YPR148C,474.4,YPR148C	YPR148C,474.4,YPR148C	1	0.193976	0.321265	-0.141262	0.224376	-0.032457	-0.331356	0.034429	-0.015597	0.155143	0.471522
YDR163W,522.11,CWC15	YDR163W,522.11,CWC15	1	0.227099		-0.212802	0.340843	-0.191901	-0.320952			0.025851	0.473035
YNL144C,667.1,YNL144C	YNL144C,667.1,YNL144C	1	0.354864	0.552635	0.137436	0.241777	-0.118761	-0.15575	-0.023061	0.24338	-0.024143	0.467711
YLR059C,672.41,REX2	YLR059C,672.41,REX2	1	0.480234	0.47517	0.048702	0.255118	-0.102915	-0.214913	-0.074636	0.220253	0.139099	0.39341
YLR355C,565.6,ILV5	YLR355C,565.6,ILV5	1	0.372227	0.59213	-0.010595	0.321363	-0.132733	-0.179235	0.188945	0.238279	0.129979	0.609991
YCR011C,675.45,ADP1	YCR011C,675.45,ADP1	1	0.269819	0.601619	-0.113845	0.161801	0.029994	-0.211981	0.056235	0.260646	0.048928	0.519853
YBR179C,678.46,FZO1	YBR179C,678.46,FZO1	1	0.230045	0.381198	-0.063269	0.191316	-0.232011	-0.106354	-0.018063	0.072918	0.083893	0.267303
YER107C,677.54,GLE2	YER107C,677.54,GLE2	1	0.196763	0.403615	-0.001884	0.133945	-0.175343	-0.098811	0.06148	0.096539	0.108771	0.267512
YOR209C,494.3,NPT1	YOR209C,494.3,NPT1	1	0.193086	0.463635	-0.160924	0.087773	-0.163841	-0.123886	0.093099	0.04744	0.113294	0.340087
YIL087C,609.14,YIL087C	YIL087C,609.14,YIL087C	1	0.231137	0.581954	-0.046892	0.335473	-0.183126	-0.172589	-0.017602	0.091398	0.313762	0.537224
YGL191W,674.16,COX13	YGL191W,674.16,COX13	1	0.347591	0.516996	0.054627	0.285865	-0.176435	-0.086523	0.028189	0.055301	0.331638	0.453272
YBR276C,622.2,PPS1	YBR276C,622.2,PPS1	1	0.142517	0.45403	-0.094567	0.246786	-0.140294	-0.084973	-0.053002	0.070928	-0.023658	0.258027
YLR105C,672.86,SEN2	YLR105C,672.86,SEN2	1	0.140485	0.598578	-0.119791	0.303841	-0.140722	-0.066244	0.035678	0.139582	0.056073	0.247798
YOR092W,620.35,ECM3	YOR092W,620.35,ECM3	1	0.363329	0.6135	0.170457	0.220166	-0.190075	-0.179265	-0.047456	0.057029	0.061563	-0.020438
YBR254C,595.11,TRS20	YBR254C,595.11,TRS20	1	0.172473	0.583736	0.068148	0.149644	-0.145024	-0.032197		0.061094	0.173886	0.041697
YPR181C,654.26,SEC23	YPR181C,654.26,SEC23	1	0.159312	0.294089	0.045861	0.275307	-0.193916	0.012793	-0.018197	0.126666	0.188479	0.102942
YCL009C,675.28,ILV6	YCL009C,675.28,ILV6	1	0.194616	0.304416	-0.058846	0.197953	-0.161624	-0.057536	-0.056586	0.157684	0.100108	0.13776
YLR447C,617.14,VMA6	YLR447C,617.14,VMA6	1	0.057769	0.345129	0.074274	0.089696	-0.216225	0.064648	0.06981	0.162994	0.215911	0.027332
YHR181W,644.2,SVP26	YHR181W,644.2,SVP26	1	0.156883	-0.118338	-0.378393	-0.07548	0.21006	0.177985	0.033236	-0.007794	0.096276	0.022243
YGL215W,413.1,CLG1	YGL215W,413.1,CLG1	1	0.271305	-0.008506	-0.40402	0.068291	0.180974	-0.018518	0.005239	0.024846	0.095313	0.092429
YNL078W,627.18,NIS1	YNL078W,627.18,NIS1	1	0.132321	-0.027552	-0.242843	-0.038159	0.197456	-0.089079	-0.059681	-0.050167	0.044703	0.018755
YBR021W,523.3,FUR4	YBR021W,523.3,FUR4	1	0.460485	0.151195	-0.079111	-0.052644	0.196244	0.014035	0.032817	-0.175334	0.045649	0.070292
YLR318W,639.17,EST2	YLR318W,639.17,EST2	1	0.232218	0.062051	-0.164837	0.010683	0.192801	-0.060745			0.053103
YDL205C,618.31,HEM3	YDL205C,618.31,HEM3	1	0.473498	-0.03058	-0.244272	-0.024577	0.245088	-0.112261		-0.176419	0.051109	0.472647
YJR013W,646.41,GPI14	YJR013W,646.41,GPI14	1	0.451971	-0.156847	-0.206865	-0.168155	0.083799	0.091499	0.011014	-0.180824	0.05048	0.006432
YGL221C,621.37,NIF3	YGL221C,621.37,NIF3	1	0.429764	0.085683	-0.27939	-0.118943	0.225768	0.308578	-0.049534	-0.039445	0.116768	0.218463
YAL035W,664.27,FUN12	YAL035W,664.27,FUN12	1	0.499811	0.028835	-0.358947	-0.286245	0.197735	0.18265	0.089808	0.002635	0.008092	0.061673
YGR156W,600.12,PTI1	YGR156W,600.12,PTI1	1	0.455876	0.005031	-0.221223	0.010674	-0.207743	-0.057715	-0.042103	0.13554	-0.100813	-0.010293
YNL099C,505.3,OCA1	YNL099C,505.3,OCA1	1	0.309939	0.117177	-0.444174	-0.150524	-0.114338	-0.099548	-0.008877	0.063223	-0.03423	0.087885
YBL060W,616.14,YEL1	YBL060W,616.14,YEL1	1	0.375559	0.013816	-0.369591	-0.105185	0.116479	-0.269891	0.092792	0.126632	-0.225216	0.01954
YHR079C,537.10,IRE1	YHR079C,537.10,IRE1	1	0.397168	-0.171069	-0.00515	-0.123683	-0.019606	-0.005853	0.002108	-0.060058	-0.110117	0.432774
YAL047C,664.15,SPC72	YAL047C,664.15,SPC72	1	0.485161	-0.204093	-0.212883	-0.237005	-0.22186	-0.033484		-0.087455	-0.115951	0.395168
YDR353W,580.9,TRR1	YDR353W,580.9,TRR1	1	0.438837	-0.460575	-0.215453	-0.231631	-0.097966	0.150562		-0.026072	-0.17924	0.576386
YOR106W,620.23,VAM3	YOR106W,620.23,VAM3	1	0.198587	-0.162473	-0.292949	-0.195266	-0.011968	0.057813	-0.105658		-0.141357	0.416452
YFR036W,628.19,CDC26	YFR036W,628.19,CDC26	1	0.376484	-0.174172	-0.041588	-0.111063	-0.112487	0.106609		0.061046	0.167129	0.225986
YKR093W,568.10,PTR2	YKR093W,568.10,PTR2	1	0.376181	-0.180699	-0.113059	-0.235663	-0.041898	0.137803	-0.020272	-0.004854	0.07329	0.369009
YHL035C,602.10,VMR1	YHL035C,602.10,VMR1	1	0.424028	-0.462551	-0.134298	-0.108289	-0.17408	0.196355	0.109435	0.172117	0.081346	0.324651
YOR196C,583.9,LIP5	YOR196C,583.9,LIP5	1	0.450824	-0.449694	-0.281137	-0.150916	-0.178282	0.135976	0.111109	0.072249	0.099331	0.386441
YPL221W,658.6,FLC1	YPL221W,658.6,FLC1	1	0.408897	-0.314113	-0.172112	-0.195322	-0.008275	0.093779	0.021806	0.004071	0.032253	0.314833
YDR534C,602.4,FIT1	YDR534C,602.4,FIT1	1	0.308884	-0.329354	-0.125929	-0.222532	-0.030067	0.04917	0.021541	0.104844	0.073964	0.222954
YDR151C,466.6,CTH1	YDR151C,466.6,CTH1	1	0.222455	-0.274088	-0.038516	-0.213504	-0.032497	0.114569	-0.015896	-0.158825	0.084915	0.278404
YDR297W,630.3,SUR2	YDR297W,630.3,SUR2	1	0.456574	-0.218054	0.016482	-0.17662	-0.0871	0.349501	-0.138175	-0.138924	0.068606	0.276456
YNL035C,578.15,YNL035C	YNL035C,578.15,YNL035C	1	0.213105	-0.600029	-0.190159	-0.03094	-0.225805	-0.020743	0.075638	-0.037963	0.094957	0.477816
YMR274C,671.32,RCE1	YMR274C,671.32,RCE1	1	0.370091	-0.011658	-0.024209	0.206019	-0.24731	0.350349	0.073334	0.048853	0.273211	0.496154
YIL023C,468.5,YKE4	YIL023C,468.5,YKE4	1	0.097108		-0.062721	0.066648	-0.119446	0.192653			0.179364	0.229519
YLR410W,662.31,VIP1	YLR410W,662.31,VIP1	1	0.271525	-0.008702	-0.127435	0.160032	-0.232515	0.172882	0.060134	-0.025725	0.198579	0.175279
YML012W,529.17,ERV25	YML012W,529.17,ERV25	1	0.307167	-0.347643	-0.315302	0.040243	-0.199954	0.271955	-0.062904	-0.020393	0.120682	0.348999
YIR008C,536.6,PRI1	YIR008C,536.6,PRI1	1	0.374965	-0.104133	-0.291117	0.048068	-0.180568	0.266912	0.032417	-0.026969	0.249968	0.362992
YBR102C,678.119,EXO84	YBR102C,678.119,EXO84	1	0.222579	-0.023857	-0.134928	0.016335	-0.127638	0.091238	0.038015	-0.026372	0.055924	0.281711
YLR034C,672.16,SMF3	YLR034C,672.16,SMF3	1	0.444017	-0.189406	-0.139319	0.190499	-0.234689	0.34073	-0.040211	-0.005413	0.053053	0.427404
YBR136W,678.87,MEC1	YBR136W,678.87,MEC1	1	0.470148	-0.158108	-0.111652	-0.004266	-0.194617	0.18479	0.05507	0.147582	0.134834	0.465678
YJR006W,646.33,POL31	YJR006W,646.33,POL31	1	0.442352	-0.298417	-0.095238	-0.008687	-0.159836	0.347146	0.017995	0.1286	0.130441	0.458142
YGR286C,539.6,BIO2	YGR286C,539.6,BIO2	1	0.510721	-0.162112	-0.225454	-0.020773	-0.169276	0.321251	0.10572		0.093506	0.357558
YPL063W,632.5,TIM50	YPL063W,632.5,TIM50	1	0.22359	0.026521	-0.204026	-0.2361	-0.042463	0.105961	-0.027328	0.046221	-0.033871	0.328909
YJL094C,597.9,KHA1	YJL094C,597.9,KHA1	1	0.434582	0.118056	-0.291176	-0.257697	-0.182737	0.296138	0.006515	0.057197	0.16718	0.514818
YBR001C,650.6,NTH2	YBR001C,650.6,NTH2	1	0.450001	0.232053	-0.078295	-0.175123	-0.194862	0.275111	0.038831	0.211087	0.0287	0.54413
YNL029C,578.11,KTR5	YNL029C,578.11,KTR5	1	0.50438	0.101025	-0.082293	-0.349515	-0.179447	0.231802		0.129951	-0.008174	0.37413
YNR026C,655.41,SEC12	YNR026C,655.41,SEC12	1	0.275628	0.041085	-0.058537	-0.202264	0.029628	0.100622	0.071027	0.062621	0.038464	0.246645
YGL194C,674.14,HOS2	YGL194C,674.14,HOS2	1	0.302487	-0.042806	-0.057488	-0.153476	-0.088929	0.305747		-0.015302	0.064799	0.404144
YMR176W,651.52,ECM5	YMR176W,651.52,ECM5	1	0.191454	-0.010886	-0.075315	-0.115416	-0.098261	0.357788	0.045314	0.188675	0.120354	0.537813
YBR185C,678.41,MBA1	YBR185C,678.41,MBA1	1	0.315125	-0.098927	-0.120612	-0.094351	-0.164832	0.287017	0.064135	0.194232	0.179084	0.455991
YLR422W,662.41,YLR422W	YLR422W,662.41,YLR422W	1	0.160117	0.02653	-0.017561	-0.104615	-0.175961	0.250774	-0.026521	0.023873	0.207361	0.362508
YDL035C,554.14,GPR1	YDL035C,554.14,GPR1	1	0.104087	-0.013579	-0.167739	-0.256777	0.036872	0.029097	-0.044115	0.288795	0.113696	0.490331
YER164W,478.3,CHD1	YER164W,478.3,CHD1	1	0.164089	-0.060044	-0.073519	-0.169316	0.101668	0.139143	0.003471	0.321717	0.132933	0.255303
YBR068C,678.156,BAP2	YBR068C,678.156,BAP2	1	0.489475	-0.30266	-0.439402		0.200525	0.1586	-0.030876	0.013382	0.128219	0.457721
YFR025C,577.6,HIS2	YFR025C,577.6,HIS2	1	0.489538	-0.290426	-0.305903	-0.21034	0.26881	0.183002	0.040601	0.00805	0.1519	0.259652
YDR497C,631.23,ITR1	YDR497C,631.23,ITR1	1	0.40881	-0.302248	-0.161239	-0.150155	0.196966	0.265426		0.215216	0.192855	0.348347
YNR020C,655.36,ATP23	YNR020C,655.36,ATP23	1	0.238326	-0.191027	-0.154772	-0.220383	0.113897	0.267619	-0.029323	0.085803	0.225292	0.257972
YJL167W,648.26,ERG20	YJL167W,648.26,ERG20	1	0.337062	-0.118871	-0.131296	-0.206378	0.2079	0.268609	0.043086	0.111992	0.123285	0.583185
YOR375C,673.22,GDH1	YOR375C,673.22,GDH1	1	0.334245	-0.024707	-0.259054	-0.150642	0.131133	0.35114	0.094566	0.183171	0.122549	0.599427
YBR003W,650.4,COQ1	YBR003W,650.4,COQ1	1	0.211803	-0.10714	-0.092654	-0.044464	0.244661	0.113697		0.20876	0.03817	0.326516
YHR103W,552.13,SBE22	YHR103W,552.13,SBE22	1	0.269442		-0.181425	-0.263148	0.166943	0.059554	0.024465		0.010309	0.441604
YOL107W,659.47,YOL107W	YOL107W,659.47,YOL107W	1	0.461457	-0.230238	-0.253869	-0.246329	0.209352	0.025355	0.019772	0.147043	-0.115455	0.509788
YKR088C,575.5,TVP38	YKR088C,575.5,TVP38	1	0.313953	-0.33039	-0.16082	-0.185813	0.23361	0.216793	0.003565	0.045174	0.071554	0.521947
YLR135W,571.4,SLX4	YLR135W,571.4,SLX4	1	0.323143	-0.350223	-0.208192	0.06276	0.227672	0.045151	0.003119	0.166932	0.017262	0.488211
YML076C,643.25,WAR1	YML076C,643.25,WAR1	1	0.394505	-0.216284	-0.143777	-0.050465	0.093072	0.018966	0.034374	0.074559	0.17699	0.462407
YJR133W,558.1,XPT1	YJR133W,558.1,XPT1	1	0.395903	-0.321256	-0.224451	-0.085585	0.165976	0.156067	0.08458	0.1531	0.136959	0.420611
YJL132W,573.8,YJL132W	YJL132W,573.8,YJL132W	1	0.438011		-0.295128	-0.007876	0.184065			0.22363	0.142816	0.593414
YCR068W,666.32,ATG15	YCR068W,666.32,ATG15	1	0.21273		-0.057508	-0.241669	0.213678	0.267594		0.03309	0.181277	0.353879
YMR317W,562.14,YMR317W	YMR317W,562.14,YMR317W	1	0.267574		-0.114869		0.219992					0.39634
YJL011C,646.19,RPC17	YJL011C,646.19,RPC17	1	0.320458	0.337398	-0.132271	-0.1325	0.250334	0.268433	0.117697	-0.032213	0.143758	0.450737
YLR104W,672.85,YLR104W	YLR104W,672.85,YLR104W	1	0.274649	0.198947	-0.128172	0.03101	0.234052	0.082509	-0.047553	0.038846	0.296656	0.497414
YDR443C,656.32,SSN2	YDR443C,656.32,SSN2	1	0.28373	0.12338	-0.144792	-0.078676	0.193541	0.052112	0.022243		0.231046	0.359712
YPL215W,658.12,CBP3	YPL215W,658.12,CBP3	1	0.293316	0.226523	-0.213618	-0.033241	0.217716	0.07695	0.038927	0.134686	0.227328	0.484827
YIL093C,609.8,RSM25	YIL093C,609.8,RSM25	1	0.228388	0.129156	-0.295513	-0.004371	0.218343	0.27568	-0.005122	0.014608	0.209115	0.420049
YBL066C,616.19,SEF1	YBL066C,616.19,SEF1	1	0.359811	0.200146	-0.145109	-0.216669	-0.015377	0.195333		0.245272	0.269106	0.537653
YNL211C,667.63,YNL211C	YNL211C,667.63,YNL211C	1	0.417435	0.078462	-0.03555	-0.164164	0.057714	0.207958	-0.088751	0.133183	0.285854	0.52534
YAL002W,669.13,VPS8	YAL002W,669.13,VPS8	1	0.479139	0.191203	-0.246337	-0.082765	0.089962	0.18996	0.158985	0.064954	0.171057	0.442135
YAR007C,669.8,RFA1	YAR007C,669.8,RFA1	1	0.48804	-0.032863	-0.254829	-0.037261	0.013323	0.285609	0.044457	0.292504	0.233842	0.419835
YAL046C,664.16,YAL046C	YAL046C,664.16,YAL046C	1	0.194003	-0.064986	-0.190335	-0.237498	0.190667	-0.110261		0.041482	0.349807	0.303109
YEL066W,676.53,HPA3	YEL066W,676.53,HPA3	1	0.380188	-0.0391	-0.142014	-0.268211	0.258359	0.018772	-0.001421	0.043485	0.289879	0.222009
YNR022C,655.38,MRPL50	YNR022C,655.38,MRPL50	1	0.284183	-0.092373	-0.297974	-0.235719	0.168376	0.18656	-0.051014	0.169808	0.316928	0.391767
YOR045W,668.42,TOM6	YOR045W,668.42,TOM6	1	0.359667	-0.03971	-0.254784	-0.248765	0.178755	0.014161	-0.05274	0.13748	0.340146	0.423832
YOR174W,480.4,MED4	YOR174W,480.4,MED4	1	0.407923	0.027137	-0.365658	-0.165815	0.095196	-0.057097	0.020692	0.032066	0.196517	0.445861
YFL005W,634.26,SEC4	YFL005W,634.26,SEC4	1	0.229003	-0.035234	-0.084602	-0.046055	0.174188	-0.21873	0.040488	0.173408	-0.010462	0.28838
YMR056C,588.19,AAC1	YMR056C,588.19,AAC1	1	0.3659	0.062181	-0.102378	-0.148511	0.162171	-0.220793	-0.039134	0.086045	0.075265	0.244593
YHR018C,606.15,ARG4	YHR018C,606.15,ARG4	1	0.496119	-0.276682	-0.074612	-0.050999	0.260476	0.050181	0.08232	-0.080805	0.071654	0.388653
YBR135W,678.88,CKS1	YBR135W,678.88,CKS1	1	0.494194	-0.157274	-0.121057	0.024581	0.216003	-0.102861		-0.086148	0.064477	0.155704
YLR027C,672.9,AAT2	YLR027C,672.9,AAT2	1	0.430526	-0.454035	-0.067556	-0.254127	0.219048	-0.132782	-0.075469	-0.041714	0.02172	0.241912
YJR093C,670.54,FIP1	YJR093C,670.54,FIP1	1	0.473697	-0.278365	-0.050177	-0.162448	0.09976	-0.103314	-0.017545	-0.081875	-0.176481	0.257486
YNL024C,578.7,YNL024C	YNL024C,578.7,YNL024C	1	0.480231	-0.125965	-0.095385	-0.127808	0.163415	-0.203582	0.101411	0.088865	0.108345	0.338046
YPL268W,637.32,PLC1	YPL268W,637.32,PLC1	1	0.513676	-0.274931	-0.145791	0.05486	0.20415	-0.159928	0.069626	0.099964	0.072161	0.4245
YPR083W,636.45,MDM36	YPR083W,636.45,MDM36	1	0.494671	-0.437875	-0.117765	-0.191417	-0.028596	-0.225903	0.094064	0.232428	0.31442	0.546588
YLR438C-A,617.22,LSM3	YLR438C-A,617.22,LSM3	1	0.364407			-0.152372	0.008233					0.392433
YBR196C,678.31,PGI1	YBR196C,678.31,PGI1	1	0.394418	-0.23183	-0.014491	0.0101	-0.077767	-0.183486	0.071875	0.08542	0.063487	0.446535
YBL085W,625.3,BOI1	YBL085W,625.3,BOI1	1	0.357433	-0.134395	0.117073	-0.20812	0.032426	-0.10691	-0.020586	-0.145285	0.128758	0.459256
YDR448W,656.36,ADA2	YDR448W,656.36,ADA2	1	0.065478	0.385017	0.167544	0.229925	0.185646	-0.202366	0.062147	-0.068106	0.018753	0.391496
YNL221C,667.73,POP1	YNL221C,667.73,POP1	1	0.124198	0.524412	0.129013	0.274912	0.153217	-0.216355	0.126024	0.002723	0.115092	0.309858
YLR442C,617.18,SIR3	YLR442C,617.18,SIR3	1	0.247665	0.228179	0.241176	0.285194	0.103053	-0.244519	0.121877	0.024173	0.066961
YGL009C,590.17,LEU1	YGL009C,590.17,LEU1	1	0.379072	0.345042	0.263932	0.384041	0.049942	-0.1803	0.218328	0.004799	0.060775	0.606481
YLR359W,565.3,ADE13	YLR359W,565.3,ADE13	1	0.431505	0.381115	0.147543	0.37825	0.171304	-0.280494	0.109041	0.127089	0.226043	0.642132
YPR167C,654.14,MET16	YPR167C,654.14,MET16	1	0.36006	0.329903	0.132168	0.243496	0.120298	-0.246204	-0.05495	0.037771	0.084427	0.565256
YMR247C,671.57,RKR1	YMR247C,671.57,RKR1	1	0.24344	0.266266	0.109746	0.292804	0.188811	-0.043097	0.116075	0.099484	0.004791	0.328252
YLR069C,672.50,MEF1	YLR069C,672.50,MEF1	1	0.306968	0.347603	0.177873	0.372659	0.224577	-0.104996	0.006682	0.26217	0.145481	0.470754
YJL123C,546.14,YJL123C	YJL123C,546.14,YJL123C	1	0.222608		0.047414	0.286606	0.151518	-0.113713
YPR027C,661.33,YPR027C	YPR027C,661.33,YPR027C	1	0.296693		0.044824			-0.077115
YPL183W-A,658.42,YPL183W-A	YPL183W-A,658.42,YPL183W-A	1	0.075481			0.326651	0.227526					0.419858
YKL043W,652.29,PHD1	YKL043W,652.29,PHD1	1	0.146035	0.292431	0.05523	0.32593	0.1849	-0.017141	-0.188964	-0.20511	0.097558	0.55139
YIL119C,665.18,RPI1	YIL119C,665.18,RPI1	1	0.285464	0.367675	-0.108345	0.28959	0.12667	-0.268843	-0.026385	-0.046756	0.057948	0.201527
YKL088W,488.2,YKL088W	YKL088W,488.2,YKL088W	1	0.442181	0.475569	-0.153997	0.16051	0.253578	-0.214164	-0.068284	-0.10371	-0.049286	0.439802
YGR167W,600.21,CLC1	YGR167W,600.21,CLC1	1	0.351538	0.300966	0.073997	0.090407	0.183974	-0.163695	0.015061	-0.133858	-0.063768	0.290737
YIL165C,640.11,YIL165C	YIL165C,640.11,YIL165C	1	0.46279	0.301364	0.05827	0.254842	0.270126	-0.21734	-0.070405	0.015099	-0.078622	0.325778
YBL059W,616.12,YBL059W	YBL059W,616.12,YBL059W	1	0.258343		-0.159551	-0.009064	0.116969	-0.078558			-0.063116	0.382258
YAR050W,584.6,FLO1	YAR050W,584.6,FLO1	1	0.374981	-0.008972	-0.163083	0.118065	0.073122	-0.139369	-0.017036	0.148929	-0.112559	0.457933
YPL092W,632.32,SSU1	YPL092W,632.32,SSU1	1	0.510815	0.08351	-0.297333	0.151682	-0.032403	-0.208003	-0.039301	0.109464	-0.028745	0.509101
YLL057C,601.5,JLP1	YLL057C,601.5,JLP1	1	0.411186	0.03571	-0.089275	-0.119154	0.212164	-0.221779	-0.106667	0.050415	-0.074221	0.589441
YHR051W,572.18,COX6	YHR051W,572.18,COX6	1	0.444494	0.464993	-0.229106	0.089081	-0.020647	-0.13115	0.056767	0.239446	-0.155724	0.568244
YGL249W,621.9,ZIP2	YGL249W,621.9,ZIP2	1	0.169575	0.278248	-0.08922	-0.079263		-0.079287		0.154471	-0.052699	0.465736
YBR233W-A,486.3,DAD3	YBR233W-A,486.3,DAD3	1	0.489338				0.019269
YGL060W,585.7,YBP2	YGL060W,585.7,YBP2	1	0.426244	0.253758	0.005802	0.14151	0.121392	-0.206702		0.167646	-0.012476	0.420101
YIL042C,527.12,PKP1	YIL042C,527.12,PKP1	1	0.472486	0.355479	-0.042915	0.186483	0.108503	-0.151482	-0.028711	0.108141	-0.032658	0.577299
YPL055C,521.3,LGE1	YPL055C,521.3,LGE1	1	0.486492	0.192749	0.021842	0.079548	0.078832	-0.122135		0.043241	-0.123161	0.574991
YJR135W-A,558.4,TIM8	YJR135W-A,558.4,TIM8	1	0.367364				0.250592
YBR130C,678.93,SHE3	YBR130C,678.93,SHE3	1		0.214372		0.084228	0.082583	-0.072271	-0.038192	-0.102716	-0.163098	0.421831
YDR439W,656.29,LRS4	YDR439W,656.29,LRS4	1	0.232464	0.167303	-0.096733	0.079539	0.122862	-0.047692		-0.042439	-0.256711	0.424372
YER188W,678.142,	YER188W,678.142,	1		0.27813	-0.378291	0.202179	0.088705	-0.336114		-0.012289	-0.173393	0.432472
YBR058C-A,678.166,TSC3	YBR058C-A,678.166,TSC3	1	0.439384				0.098463
YCR015C,675.48,YCR015C	YCR015C,675.48,YCR015C	1	0.267066	0.07567	-0.211585	0.094374	0.153773	0.033557	0.073031	0.038016	-0.008156	0.353094
YDR275W,630.24,BSC2	YDR275W,630.24,BSC2	1	0.345743	0.021859	-0.345137	0.302181	0.203003	0.007198	-0.04394	0.036377	-0.033077	0.57186
YER170W,619.5,ADK2	YER170W,619.5,ADK2	1	0.398885	0.187327	-0.310228	0.07063	0.219441	0.042808	-0.012688	0.328988	0.045448	0.518042
YPR109W,636.23,YPR109W	YPR109W,636.23,YPR109W	1	0.278954	0.186251	-0.134259	0.152878	0.066702	0.059413	0.032426	0.198139	0.050903	0.403885
YGR049W,613.17,SCM4	YGR049W,613.17,SCM4	1	0.496138	0.176172	-0.222542	0.164345	0.207977	0.071911	0.131592	0.186474	-0.139181	0.469298
YBL105C,625.21,PKC1	YBL105C,625.21,PKC1	1	0.374897	0.062798	-0.169027	0.184192	0.203244	-0.03687	0.05252	0.234919	-0.041982	0.417496
YDR141C,591.18,DOP1	YDR141C,591.18,DOP1	1	0.270984	0.149123	-0.037318	0.013537	0.140411	0.073822	0.038232	0.189063	-0.089259	0.446693
YFL013C,634.34,IES1	YFL013C,634.34,IES1	1	0.464311	0.430837	-0.097228	0.187502	0.211422	0.271303	-0.032743	-0.036569	-0.031795	0.131416
YDR188W,596.15,CCT6	YDR188W,596.15,CCT6	1	0.44688	0.326289	-0.051449	0.15796	0.12869	0.049435	-0.091886	-0.052546	0.022864	0.2079
YIL120W,665.19,QDR1	YIL120W,665.19,QDR1	1	0.351303	0.439321	-0.239933	0.290222	0.123433	0.002783	-0.016543	-0.018163	-0.041137
YPL028W,551.6,ERG10	YPL028W,551.6,ERG10	1	0.382128	0.534429	-0.159838	0.245323	0.140757	0.054031	0.020096	0.092537	-0.100724	0.241147
YLR380W,662.2,CSR1	YLR380W,662.2,CSR1	1	0.408138	0.242713	-0.193431	0.253771	0.029768	0.00814	-0.036321	0.032615	-0.009865	0.091381
YNR062C,547.7,YNR062C	YNR062C,547.7,YNR062C	1	0.282432		-0.11308		0.153518	0.048099			0.071884
YML096W,643.6,YML096W	YML096W,643.6,YML096W	1	0.395398	0.599834	-0.14955	0.218244	0.175208			-0.023513		0.538588
YOL092W,502.4,YOL092W	YOL092W,502.4,YOL092W	1	0.347117	0.534496	-0.159666	-0.009765	0.214088	0.094002	0.081828	0.033944	0.014532	0.513036
YPR093C,636.37,ASR1	YPR093C,636.37,ASR1	1	0.491421		-0.236991		0.142279	0.214107				0.598003
YEL036C,676.23,ANP1	YEL036C,676.23,ANP1	1	0.488449	0.564369	-0.203084	0.313663	0.152508	0.225843	-0.047381	0.059522	-0.115192	0.543307
YNL059C,627.38,ARP5	YNL059C,627.38,ARP5	1	0.424752	0.259678	-0.139156	0.128793	0.184499	0.159951	0.021431	0.046184	-0.104224	0.432022
YBL102W,625.18,SFT2	YBL102W,625.18,SFT2	1	0.47028	0.47593	-0.274895	0.211061	0.195561	0.035708	-0.033942	0.103439	0.01242	0.619266
YHR200W,644.21,RPN10	YHR200W,644.21,RPN10	1	0.375519	0.311481	-0.003315	0.053016	0.043138	0.137381	0.005375	-0.018588	0.031094	0.397641
YDL143W,592.24,CCT4	YDL143W,592.24,CCT4	1	0.452198	0.408284	-0.039414	-0.024066	0.138886	0.167582	0.006109	0.053441	-0.015321	0.544709
YPL084W,632.24,BRO1	YPL084W,632.24,BRO1	1	0.497167	0.418731	0.014329	0.156481	0.096595	0.210739	0.04767	0.047752	0.163091	0.51966
YNL282W,438.4,POP3	YNL282W,438.4,POP3	1	0.437048	0.584271	0.119709	0.203662	0.192683	0.180863	-0.049225	0.065271	0.05095	0.523254
YML014W,529.15,TRM9	YML014W,529.15,TRM9	1	0.465954	0.508251	0.024886	0.232891	0.201697	0.125913	-0.085666		0.01095	0.511171
YJR021C,646.47,REC107	YJR021C,646.47,REC107	1	0.326135	0.386593	-0.015185	0.028857	0.228211	0.087252			0.071915	0.52662
YFL029C,629.22,CAK1	YFL029C,629.22,CAK1	1	0.503287	0.469316	-0.033371	0.152254	0.201602	0.066597	-0.113583	-0.043195	0.054785	0.57736
YMR008C,638.17,PLB1	YMR008C,638.17,PLB1	1	0.288688	0.550677	-0.341535	0.073558	0.211845	-0.064932	-0.040971	0.09024	0.206278	0.509558
YPR079W,519.13,MRL1	YPR079W,519.13,MRL1	1	0.376179	0.591818	-0.332949	0.216843	0.174213	0.018577	-0.012096	-0.008945	0.137542	0.510837
YGR003W,590.6,CUL3	YGR003W,590.6,CUL3	1	0.289533	0.232855	-0.129966	0.091493	0.034643	-0.046066	0.102456	0.123176	0.154346	0.385919
YER187W-A,676.66,	YER187W-A,676.66,	1					0.240432
YOR283W,635.62,YOR283W	YOR283W,635.62,YOR283W	1	0.456374	0.540369	-0.206832	0.098533	0.122401	-0.088526	0.082776	0.142847	0.201946	0.585119
YHR031C,606.27,RRM3	YHR031C,606.27,RRM3	1	0.500457	0.424708	-0.172892	0.143265	0.119233	0.096412	0.102978	0.04661	0.15493	0.555298
YMR310C,562.7,YMR310C	YMR310C,562.7,YMR310C	1	0.458597	0.497996	-0.059166	0.200508	0.20642	0.008372	0.101545	0.185336	0.11965	0.594203
YPL034W,551.12,YPL034W	YPL034W,551.12,YPL034W	1	0.341085	0.310757	-0.14638	0.088695	0.211661	-0.030709	-0.013556	0.136187	0.172844	0.41046
YPL217C,658.10,BMS1	YPL217C,658.10,BMS1	1	0.382715	0.589275	-0.370728	0.302328	0.256748	-0.070323	0.17936	0.093893	0.181953	0.584997
YCR057C,666.22,PWP2	YCR057C,666.22,PWP2	1	0.506019	0.63577	-0.28855	0.330118	0.24758	-0.127361	0.250298	0.278582	0.246966	0.552703
YDR514C,631.8,YDR514C	YDR514C,631.8,YDR514C	1	0.448714	0.379493	-0.207551	0.081685	0.178099	0.246547	0.075539	0.146786	0.078249	0.503877
YMR064W,588.27,AEP1	YMR064W,588.27,AEP1	1	0.386617	0.357039	-0.135516	0.029611	0.141679	0.133568	0.002504	0.219753	0.125486	0.336088
YOL010W,614.34,RCL1	YOL010W,614.34,RCL1	1	0.451581	0.381325	-0.278514	0.348951	0.223731	0.246713	0.239117	0.238915	0.214031	0.633899
YNL005C,655.12,MRP7	YNL005C,655.12,MRP7	1	0.404153	0.417778	-0.311266	0.202457	0.197535	0.114528		0.309468	0.096868	0.410313
YLR353W,565.8,BUD8	YLR353W,565.8,BUD8	1	0.413475	0.350397	-0.272873	0.172623	0.170949	0.234286	-0.071428	0.120234	0.230938	0.305965
YCR047C,666.16,BUD23	YCR047C,666.16,BUD23	1	0.457591	0.408462	-0.217828	0.275279	0.219746	0.175819	-0.125333	0.197782	0.276374	0.487695
YGR268C,524.3,HUA1	YGR268C,524.3,HUA1	1	0.504888	0.52384	-0.25405	-0.112331	0.161212	0.315977	-0.028148	0.107327	0.049914
YKR052C,518.16,MRS4	YKR052C,518.16,MRS4	1	0.42951	0.380998	-0.193442	0.131614	0.112014	0.249269	-0.018708	0.092539	0.072607	0.283565
YBL031W,650.37,SHE1	YBL031W,650.37,SHE1	1	0.489574	0.443218	-0.232401	0.050072	0.052673	0.209659	-0.070719		0.078391	0.172005
YDR043C,660.19,NRG1	YDR043C,660.19,NRG1	1	0.469451	0.41062	-0.3857	0.28908	0.079107	0.264506		-0.044886	0.024584	0.317515
YER118C,677.44,SHO1	YER118C,677.44,SHO1	1	0.410524	0.594695	-0.458951	0.262128	0.100789	0.30161	-0.130207	0.045248	0.20561	0.496856
YGR117C,642.45,YGR117C	YGR117C,642.45,YGR117C	1	0.436558	0.417993	-0.32923	0.081922	0.199848	0.146456	0.085582	0.028211	0.157656	0.249095
YOR044W,668.41,YOR044W	YOR044W,668.41,YOR044W	1	0.434123	0.282981	-0.338146	0.25848	0.19129	0.127231	0.142319	0.030821	0.110503	0.377471
YER130C,677.32,YER130C	YER130C,677.32,YER130C	1	0.446282	0.360021	0.085841	0.145739	0.225426	0.362401	0.04501	0.178	-0.101545
YMR170C,483.6,ALD2	YMR170C,483.6,ALD2	1	0.411077	0.37939	0.092369	0.220778	0.258004	0.356223	0.027044	0.347052	-0.079444	0.632128
YCR008W,675.42,SAT4	YCR008W,675.42,SAT4	1	0.449285	0.119268	-0.054218	0.26532	0.129627	0.329736	-0.080793	0.110045	-0.052153	0.488975
YBL033C,650.39,RIB1	YBL033C,650.39,RIB1	1	0.405214	0.227275	-0.033569	0.15346	0.162428	0.293049	-0.053914	0.104835	-0.052393	0.466375
YPL135W,615.26,ISU1	YPL135W,615.26,ISU1	1	0.372109	0.229836	-0.093619	0.228339	0.219397	0.335347	0.002069	0.084395	0.026797	0.55151
YLR299W,639.34,ECM38	YLR299W,639.34,ECM38	1	0.52651	0.547946	-0.083379	0.222571	0.026422	0.331418	0.045913	0.238754	0.113491	0.517596
YDL053C,612.4,PBP4	YDL053C,612.4,PBP4	1	0.379024	0.293212	-0.01209	0.226251	0.09688	0.323261	-0.065955	0.208252	0.11881	0.331428
YBL014C,650.19,RRN6	YBL014C,650.19,RRN6	1	0.433848	0.354635	0.046081	0.123278	0.149967	0.277465		0.229105	0.202046	0.425048
YDL240W,533.8,LRG1	YDL240W,533.8,LRG1	1	0.380014	0.49237	0.002051	0.309981	0.105684	0.272829	0.048327	0.147237	0.224145
YML023C,529.6,NSE5	YML023C,529.6,NSE5	1	0.280373	0.520073	-0.116554	0.261563	0.165574	0.369407	0.066502	0.117779	0.215913	0.427684
YCL045C,623.3,YCL045C	YCL045C,623.3,YCL045C	1	0.231208	0.12429	0.027869	0.212736	0.051895	0.074988	-0.036755	0.101612	0.063818	0.251467
YPR042C,661.46,PUF2	YPR042C,661.46,PUF2	1	0.446626	0.205389	-0.010295	0.238233	0.121123	0.050969	0.013977	0.048248	0.174284	0.544805
YOR355W,673.41,GDS1	YOR355W,673.41,GDS1	1	0.425583	0.292837	0.08045	0.306618	0.153177	0.109585	-0.098048	0.109003	0.269491	0.601693
YDR156W,466.2,RPA14	YDR156W,466.2,RPA14	1	0.457422	0.249172	0.097009	0.197744	0.207326	0.072457	-0.035979	0.182755	0.268716	0.438382
YFR046C,628.9,CNN1	YFR046C,628.9,CNN1	1	0.3589	0.289783	0.090128	0.134065	0.19562	0.008331		0.093143	0.235905	0.327674
YDR519W,631.3,FPR2	YDR519W,631.3,FPR2	1	0.394505	0.206146	0.030606	0.194473	0.244807	0.065138		-0.050313	0.189308	0.379248
YHR137W,512.13,ARO9	YHR137W,512.13,ARO9	1	0.517966	0.186603	0.225716	0.366663	0.20516	0.019798	0.017545	0.148524	0.058386	0.59207
YEL034W,676.21,HYP2	YEL034W,676.21,HYP2	1	0.47398	0.270704	0.16743	0.29724	0.185596	-0.02601	0.146178	0.244013	0.018968	0.552756
YHR159W,599.11,YHR159W	YHR159W,599.11,YHR159W	1	0.431188	0.306494	0.223805	0.203544	0.185752	0.084341		0.035188	-0.06633	0.399865
YLR309C,639.25,IMH1	YLR309C,639.25,IMH1	1	0.416155	0.194603	0.250443	0.150189	0.176275	0.011175	-0.0239	0.043677	-0.026829	0.499054
YHR070W,572.1,TRM5	YHR070W,572.1,TRM5	1	0.494954	0.309604	0.207142	0.250374	0.208926	-0.04036	-0.04709	0.090028	0.029752	0.516205
YIL114C,665.13,POR2	YIL114C,665.13,POR2	1	0.385202	0.27701	0.085327	0.193035	0.111192	0.063423	-0.025473	-0.006988	-0.027352	0.453986
YLR251W,603.4,SYM1	YLR251W,603.4,SYM1	1	0.413862	0.450557	0.144584	0.332403	0.145793	0.31146	-0.051206	-0.05735	-0.028434	0.539555
YKR091W,575.2,SRL3	YKR091W,575.2,SRL3	1	0.51402	0.375895	0.138343	0.360437	0.123613	0.299329	0.0097	-0.083938	0.079686	0.438916
YBR054W,678.171,YRO2	YBR054W,678.171,YRO2	1	0.36899		0.081258	0.337059	0.185098		-0.117629	-0.050761
YBR060C,678.164,ORC2	YBR060C,678.164,ORC2	1	0.422359	0.265111	0.101023	0.382194	0.222952	0.129751		-0.012269	0.02654	0.502362
YLR188W,504.8,MDL1	YLR188W,504.8,MDL1	1	0.267637	0.35425	0.127865	0.272553	0.146631	0.163108	0.03598	0.138376	-0.168143	0.48001
YGL121C,674.79,GPG1	YGL121C,674.79,GPG1	1	0.331647	0.592543	0.232537	0.34439	0.217618	0.207718		0.141996	-0.024612	0.613899
YOL139C,659.17,CDC33	YOL139C,659.17,CDC33	1	0.374574	0.599491	0.224414	0.172455	0.125657	0.35658	0.035717	0.061373	-0.125565	0.583472
YHR120W,514.13,MSH1	YHR120W,514.13,MSH1	1	0.489208	0.324133	-0.034028	0.27365	0.064068	-0.121476	0.110732	0.022814	-0.067665
YLR057W,672.39,YLR057W	YLR057W,672.39,YLR057W	1	0.487601	0.42711	0.060752	0.305969	0.176248	-0.181896	-0.01509	0.025401	-0.032773	0.149846
YKL195W,663.4,MIA40	YKL195W,663.4,MIA40	1	0.472224	0.401653	0.113671	0.189954	0.15889	0.138722	0.099974	0.198261	-0.057947	0.309428
YCR019W,675.52,MAK32	YCR019W,675.52,MAK32	1	0.467746	0.3636	0.032058	0.124093	0.228097	0.027184	0.073557	0.145222	-0.11257	0.305139
YGR113W,642.43,DAM1	YGR113W,642.43,DAM1	1	0.413059	0.200075	0.071142	0.206684	0.133625	0.048466	-0.035763	0.078791	-0.027632	0.20169
YBL022C,650.27,PIM1	YBL022C,650.27,PIM1	1	0.501522	0.262037	0.025975	0.232007	0.232823	0.08084	0.039427	0.058287	-0.100355	0.24638
YDR137W,591.14,RGP1	YDR137W,591.14,RGP1	1	0.435176	0.208292	-0.006425	0.304914	0.077622	-0.053745	0.069542	0.192604	0.081645	0.266242
YHR072W,537.2,ERG7	YHR072W,537.2,ERG7	1	0.444357	0.195761	-0.012981	0.318877	0.138525
YLR100W,672.82,ERG27	YLR100W,672.82,ERG27	1	0.361275	0.229903	0.044565	0.266411	0.15588	-0.071599	0.022951	0.081856	-0.072161	0.318992
YGR101W,642.33,PCP1	YGR101W,642.33,PCP1	1	0.511093	0.161595	-0.138418	0.270931	0.133016	-0.042822	0.000633	0.084971	0.024929	0.424964
YOL027C,614.17,MDM38	YOL027C,614.17,MDM38	1	0.225387	0.153565	-0.071997	0.171189	0.126099	-0.000393	-0.059071	0.026183	-0.08369	0.192653
YKL139W,559.15,CTK1	YKL139W,559.15,CTK1	1	0.385092	0.30721	-0.044128	-0.019126	0.169314	-0.171945	0.083418	-0.050045	0.097346	0.154783
YNL168C,667.26,YNL168C	YNL168C,667.26,YNL168C	1	0.206985	0.189148	0.016308	-0.06346	0.261284	-0.125368	-0.037079	-0.016451	0.117552	0.159259
YBR194W,678.33,YBR194W	YBR194W,678.33,YBR194W	1	0.395612	0.260916	0.182674	-0.08695	0.152103	-0.182875		-0.042192	0.332132	0.357108
YML124C,604.11,TUB3	YML124C,604.11,TUB3	1	0.381009	0.262675	0.039211	-0.027984	-0.016467	-0.152132	0.019742	0.048916	0.133391	0.468504
YAL033W,664.31,POP5	YAL033W,664.31,POP5	1	0.464852	0.421823	0.053589	-0.051436	0.176478	-0.264451	0.062882	0.054625	0.296204	0.559641
YHR175W,526.4,CTR2	YHR175W,526.4,CTR2	1	0.451779	0.24674	0.032745	-0.184075	0.252247	-0.169959	0.097555	0.102209	0.114993	0.336244
YGR010W,499.10,NMA2	YGR010W,499.10,NMA2	1	0.49748	0.325035	0.182483	-0.151554	0.209135	-0.151248	0.104964	0.145334	0.091062	0.526763
YPL117C,520.9,IDI1	YPL117C,520.9,IDI1	1	0.469887	0.431393	0.084894	-0.223508	0.246751	-0.161771	0.112902	0.137716	0.053716	0.184655
YBR013C,673.2,YBR013C	YBR013C,673.2,YBR013C	1	0.102305	0.1477	0.171419	-0.177006		-0.253412	-0.008997	0.051723	-0.048794
YNL162W-A,667.20,YNL162W-A	YNL162W-A,667.20,YNL162W-A	1	0.487156				0.185359
YML041C,555.3,VPS71	YML041C,555.3,VPS71	1	0.287371	0.239739	0.2001	-0.2189	0.014922	-0.257226	0.05839	0.023968	0.131334	0.364871
YMR152W,657.56,YIM1	YMR152W,657.56,YIM1	1	0.508773	0.474077	0.50437	-0.312385	0.127403	-0.35635	0.065965	-0.016966	-0.005194	0.524903
YOR260W,635.41,GCD1	YOR260W,635.41,GCD1	1	0.310143	-0.049297	0.205232	-0.253027	0.21767	-0.099866	0.056135	0.13507	0.22902	0.604947
YKR071C,575.21,DRE2	YKR071C,575.21,DRE2	1	0.367093	0.168162	0.106447	-0.217321	0.215693	-0.054708	0.101281	-0.080189	0.284227	0.52421
YML066C,643.36,SMA2	YML066C,643.36,SMA2	1	0.214137		0.043423	-0.156639		-0.063422			0.164892
YJL062W-A,563.13,YJL062W-A	YJL062W-A,563.13,YJL062W-A	1	0.279726				0.217723
YOR179C,583.24,SYC1	YOR179C,583.24,SYC1	1	0.348499	0.118447	0.045355	-0.257837	0.245824	-0.074038	0.003233	0.146731	0.222419	0.427536
YGL066W,585.13,SGF73	YGL066W,585.13,SGF73	1	0.129962	0.066461	-0.004214		0.113965	-0.264498	0.029017	-0.034274	0.031726	0.471498
YGR271C-A,470.2,	YGR271C-A,470.2,	1	0.219582				0.214135
YGL138C,674.63,YGL138C	YGL138C,674.63,YGL138C	1	0.185929		-0.018436	-0.240856
YOR163W,587.26,DDP1	YOR163W,587.26,DDP1	1	0.246273	0.292396	0.031659	-0.24826	0.229626	-0.286177	0.020222	-0.09076	0.204082	0.546468
YER128W,677.34,YER128W	YER128W,677.34,YER128W	1	0.124063	0.108985	-0.060668	-0.190707	0.133384	-0.106259	0.058825		0.269835	0.43543
YHR077C,537.8,NMD2	YHR077C,537.8,NMD2	1	0.124697	0.065147	-0.110291	-0.131163	0.205393	-0.077695	0.072029	0.024058	0.122797	0.533683
YLR240W,603.15,VPS34	YLR240W,603.15,VPS34	1	0.452421	0.354917	-0.043811	-0.200793	-0.055935	0.112709	0.026554	0.160087	0.13005	0.515239
YOR115C,620.14,TRS33	YOR115C,620.14,TRS33	1	0.299262	0.212314	-0.048649	-0.20847	0.066025	0.052598	0.041979	0.079716	0.135709	0.52694
YAL017W,669.26,PSK1	YAL017W,669.26,PSK1	1	0.449843	0.617616	-0.0359	-0.222533	0.176121	-0.051749	0.167115	0.217361	-0.021749	0.593016
YGL161C,674.41,YIP5	YGL161C,674.41,YIP5	1	0.435948	0.492934	0.034846	-0.268551	0.160411	0.002668	0.006178	0.196166	0.163961	0.539134
YJR039W,670.3,YJR039W	YJR039W,670.3,YJR039W	1	0.428133	0.458585	0.117703	-0.21517	0.197409	-0.08069		0.155385	0.11915	0.525327
YMR199W,651.29,CLN1	YMR199W,651.29,CLN1	1	0.364547	0.322242	-0.035768	-0.188242	0.232382	0.134491	0.068069	0.195256	0.188711	0.503721
YJL006C,646.22,CTK2	YJL006C,646.22,CTK2	1	0.452882	0.38736	0.054249	-0.183956	0.103624	0.111344	0.051099	0.191779	0.223826	0.369775
YDR462W,656.48,MRPL28	YDR462W,656.48,MRPL28	1	0.24681	0.384201	0.008406	-0.274633	0.097619	-0.03459	-0.076672	-0.010332	0.0799	0.450788
YPR005C,661.11,HAL1	YPR005C,661.11,HAL1	1	0.265446	0.540294	0.183932	-0.269655	0.112795	-0.028518	0.046402	0.036341	0.160207	0.559406
YOL021C,614.23,DIS3	YOL021C,614.23,DIS3	1	0.237496	0.5259	0.013554	-0.325516	0.135641	-0.128737	0.146843	0.023774	0.179905	0.599136
YLR408C,662.29,YLR408C	YLR408C,662.29,YLR408C	1	0.073037	0.277369	0.156425	-0.241471	0.106895	-0.051583		0.104953	0.206267	0.408097
YLL006W,586.2,MMM1	YLL006W,586.2,MMM1	1	0.143192	0.233695	0.116704	-0.317922	0.266359	-0.039144	0.029066	0.024834	0.150062	0.529216
YIL140W,665.40,AXL2	YIL140W,665.40,AXL2	1	0.303702	0.291231	0.079099	-0.340303	0.204411	0.146598	-0.091176	0.192178	0.144184	0.595393
YER124C,677.38,DSE1	YER124C,677.38,DSE1	1	0.403399	0.199075	0.041801	-0.261824	0.256233	0.040535	-0.041218	0.237802	0.027757	0.556228
YNR033W,655.49,ABZ1	YNR033W,655.49,ABZ1	1	0.247048	0.087618	0.133139	-0.137343	0.250388	-0.063112	-0.027928	0.165216	-0.034873	0.458047
YJR050W,670.14,ISY1	YJR050W,670.14,ISY1	1	0.235108	0.189132	0.114062	-0.100785	0.160231	-0.033152	0.042659	0.238068	-0.009718	0.393128
YGL247W,621.11,BRR6	YGL247W,621.11,BRR6	1	0.171303	0.230906	-0.008832	-0.156779	0.149335	-0.107552	0.012775	0.206697	0.007145	0.393042
YBL030C,650.36,PET9	YBL030C,650.36,PET9	1	0.190697	0.195278	0.141978	-0.060508	0.174268	0.061275	-0.080863	0.090727	-0.043589	0.356359
YDR298C,630.2,ATP5	YDR298C,630.2,ATP5	1	0.104841	0.295123	-0.028284	-0.049115	0.105939	-0.046715	0.088853	0.21427	0.153081	0.355407
YNR037C,655.54,RSM19	YNR037C,655.54,RSM19	1	0.33984	0.209861	0.015986	-0.01053	0.20975	-0.107566	-0.017475		0.364592	0.47023
YKL003C,624.13,MRP17	YKL003C,624.13,MRP17	1	0.212519	0.221458	0.093049	-0.024125	0.151896	0.031741	-0.020791	0.396993	0.274605	0.455525
YNL219C,667.71,ALG9	YNL219C,667.71,ALG9	1	0.198603	0.434175	-0.068834	-0.025143	0.134588	-0.106847	0.043699	0.040636	0.021369	0.381651
YFL018C,634.39,LPD1	YFL018C,634.39,LPD1	1	0.170309	0.577774	0.007019	-0.05439	0.110459	-0.100355	-0.023591	0.1858	-0.043359	0.534236
YHR187W,644.8,IKI1	YHR187W,644.8,IKI1	1	0.193814	0.518057	-0.147781	-0.187894	0.187425	0.006849	0.077781	0.056078	0.081918	0.458248
YHR139C,512.11,SPS100	YHR139C,512.11,SPS100	1	0.181018		-0.135598		0.224408	-0.039994		0.118745	0.078756	0.50628
YBR017C,523.7,KAP104	YBR017C,523.7,KAP104	1	0.180825	0.448695	-0.155487	0.023839	0.20933	0.011529	0.062008	0.023111	0.233924	0.502307
YNL008C,655.9,ASI3	YNL008C,655.9,ASI3	1	0.425384	0.312839	-0.208995	-0.24347	0.218184	-0.12108	0.01806	0.072861	0.054819	0.550961
YLR126C,571.13,YLR126C	YLR126C,571.13,YLR126C	1	0.17469	0.345098	-0.060587	-0.055768	0.256679	-0.129157	0.032144	-0.046828	0.032212	0.46783
YML008C,638.3,ERG6	YML008C,638.3,ERG6	1	0.30125	0.305956	-0.057399	-0.0716	0.173319	0.016068	0.083973	0.110521	0.023069	0.601196
YDL236W,533.4,PHO13	YDL236W,533.4,PHO13	1	0.283047	0.364031	-0.073454	-0.08735	0.185096	-0.08259	0.063687	0.039602	-0.125281	0.613899
YOR111W,620.18,YOR111W	YOR111W,620.18,YOR111W	1	0.203481	0.199084	0.016941	0.09152	0.230791	0.145772	-0.017396	0.016465	-0.002718	0.552198
YPL150W,615.12,YPL150W	YPL150W,615.12,YPL150W	1	0.109465	0.249388	-0.045084	-0.054309	0.198812	0.105625	0.021316	0.056797	-0.018506	0.426407
YOL116W,659.38,MSN1	YOL116W,659.38,MSN1	1	0.322762	0.331392	0.098361	-0.001032	0.18832	-0.138062	-0.027947	0.008996	-0.14866	0.491764
YOR358W,673.38,HAP5	YOR358W,673.38,HAP5	1	0.396847	0.532194	0.150134	-0.062668	0.165731	-0.00031	0.019625	0.065237	-0.150915	0.473901
YMR213W,651.15,CEF1	YMR213W,651.15,CEF1	1	0.150371	0.299927	0.014308	-0.033641	0.185754	-0.040659	-0.042732	0.063389	-0.201806	0.501998
YDL190C,618.17,UFD2	YDL190C,618.17,UFD2	1	0.478874	0.41138	-0.006095	-0.231394	0.165355	0.068902	0.045765	0.217479	-0.15868
YIR024C,594.5,YIR024C	YIR024C,594.5,YIR024C	1	0.331533	0.399416	0.055024	-0.194274	0.165912	0.030829	-0.020847	0.261151	-0.124971	0.354047
YEL052W,676.39,AFG1	YEL052W,676.39,AFG1	1	0.289893	0.298091	0.086432	-0.054151	0.222981	0.112713	0.056821	0.199577	-0.118066	0.081439
YCR018C,675.51,SRD1	YCR018C,675.51,SRD1	1	0.393395		-0.135772	-0.024887	0.136101	-0.03046		0.126274	-0.068586	0.088063
YLR010C,586.17,TEN1	YLR010C,586.17,TEN1	1	0.451231	0.187482		0.026924	0.204217	-0.125404	-0.017284	0.050187	-0.118087	0.192865
YIR031C,594.12,DAL7	YIR031C,594.12,DAL7	1	0.425354	0.092582	-0.002511	0.009834	0.193515	-0.007236	0.020005	0.101972	0.022039	0.190427
YMR062C,588.25,ECM40	YMR062C,588.25,ECM40	1	0.502185	0.384321	-0.119658	-0.164379	0.208656	-0.223326	0.058099	-0.010097	-0.130644	0.336227
YGL073W,585.18,HSF1	YGL073W,585.18,HSF1	1	0.463908		-0.030342	-0.189644	0.115912	-0.16271	0.040096	0.093107	-0.098654	0.167194
YJL203W,610.5,PRP21	YJL203W,610.5,PRP21	1	0.23382	0.227606	-0.024839	-0.038978	0.088453	-0.13177	0.007032	0.113972	-0.174903	0.122894
YKL174C,663.24,TPO5	YKL174C,663.24,TPO5	1	0.008637	0.115422	0.140144	0.209708	-0.065244	0.076207	0.059845	-0.017984	-0.036173	0.448306
YCR082W,666.43,AHC2	YCR082W,666.43,AHC2	1	0.17612	0.143942	0.245397	0.33537	-0.187186	0.19628	-0.000211	-0.124095	0.262066	0.584235
YLR092W,672.73,SUL2	YLR092W,672.73,SUL2	1	0.044096	0.115309	0.119906	0.361678	-0.135063	0.144639		-0.033452	0.171498	0.619139
YBL032W,650.38,HEK2	YBL032W,650.38,HEK2	1	0.147486	0.043427	0.160345	0.226042	-0.064793	0.209001	-0.025448		-0.100607	0.472621
YLR044C,672.26,PDC1	YLR044C,672.26,PDC1	1	0.28123	0.151715	0.133868	0.376397	-0.07301	0.181969	-0.116989	0.154208	-0.018137	0.580523
YDL219W,535.10,DTD1	YDL219W,535.10,DTD1	1	0.171264	0.376737	0.452417	0.019665	-0.158851	0.308485	-0.013587	-0.113735	0.268612	0.536224
YJR057W,670.22,CDC8	YJR057W,670.22,CDC8	1	-0.058563	0.418965	0.341595	0.018207	-0.195782	0.264972	0.020546	0.06308	0.258157	0.580843
YJR075W,670.39,HOC1	YJR075W,670.39,HOC1	1	-0.111798	0.369116	0.266113	-0.021005	-0.208372	0.295532	-0.075683	-0.028608	0.079894	0.51703
YJL192C,648.5,SOP4	YJL192C,648.5,SOP4	1	0.062562	0.546847	0.160385	0.051554	-0.203228	0.254962	0.050886	0.052889	0.005472	0.312783
YDR124W,591.3,YDR124W	YDR124W,591.3,YDR124W	1	0.220414	0.499129	0.362003	0.039413	-0.203434	0.381743			0.153204
YBR265W,595.23,TSC10	YBR265W,595.23,TSC10	1	0.156104	0.561081	0.276292	-0.058443	-0.176004	0.326354	-0.053971	0.126352	0.108559	0.514699
YOR113W,620.16,AZF1	YOR113W,620.16,AZF1	1	0.055948	0.575342	0.348659	-0.002422	-0.182195	0.312337	0.017025	0.068403	0.175642	0.480349
YLR284C,639.48,ECI1	YLR284C,639.48,ECI1	1	-0.106076		0.444413	0.079605	-0.018478	0.345005		0.226925	0.048897	0.529838
YAL060W,664.5,BDH1	YAL060W,664.5,BDH1	1	-0.147259	0.561862	0.432353	-0.030498	0.018679	0.314264	0.010622	0.170702	0.164916	0.55439
YLR295C,639.37,ATP14	YLR295C,639.37,ATP14	1	0.033428	0.254526	0.09773	0.038587	-0.037392	0.217183	-0.042092	0.1178	-0.049958	0.284991
YLR103C,672.84,CDC45	YLR103C,672.84,CDC45	1	0.182725	0.514212	0.480846	0.219274	0.03258	0.319289	0.053977	0.166007	0.238022	0.318894
YMR292W,671.13,GOT1	YMR292W,671.13,GOT1	1	0.07209	0.351603	0.412439	0.184161	0.05625	0.336153	0.06651	0.027726	0.245814	0.329665
YNL126W,540.16,SPC98	YNL126W,540.16,SPC98	1	0.183846	0.560332	0.369134	0.117757	-0.016929	0.233761	0.122219	0.054978	0.345318	0.238247
YKR083C,575.10,DAD2	YKR083C,575.10,DAD2	1	-0.036933	0.234461	0.354886	0.15754	-0.069126	0.273831	-0.010883		0.185986	0.213057
YDR440W,656.30,DOT1	YDR440W,656.30,DOT1	1	-0.008282	0.383286	0.444763		-0.052703	0.215609	-0.02945	0.002816	0.203199	0.169387
YHL038C,602.8,CBP2	YHL038C,602.8,CBP2	1	0.122801	0.21842	0.27079	0.037655	-0.109656	-0.004631	0.074744	0.122602	0.150767	0.235701
YPL005W,661.2,AEP3	YPL005W,661.2,AEP3	1	0.211344	0.193447	0.371625	0.131684	-0.164848	0.047058	0.017686	0.1043	0.144407	0.232652
YGR166W,600.20,KRE11	YGR166W,600.20,KRE11	1	0.156377	0.29405	0.482376	0.085545	-0.122836	0.22023	0.085469	0.083934	0.03791	0.311781
YFL009W,634.30,CDC4	YFL009W,634.30,CDC4	1	0.014631	0.313215	0.32284	0.307936	-0.095556	0.019622	0.062854	0.104916	0.149486	0.271157
YLR189C,504.7,ATG26	YLR189C,504.7,ATG26	1	0.044108	0.500085	0.417995	0.064636	-0.071218	0.109025	0.017569	0.167057	0.182293	0.54733
YER073W,677.89,ALD5	YER073W,677.89,ALD5	1	0.115149	0.597585	0.488434	0.140752	-0.030657	0.082568	0.164647	0.145936	0.086726	0.474171
YMR255W,671.51,GFD1	YMR255W,671.51,GFD1	1	0.108694	0.401993	0.491814	0.288578	-0.112123	-0.009263	-0.041611	0.037154	0.282883	0.386948
YDR034W-B,660.12,YDR034W-B	YDR034W-B,660.12,YDR034W-B	1	0.170481			0.247917	-0.181844					0.496787
YNL210W,667.62,MER1	YNL210W,667.62,MER1	1	0.039069		0.217789
YMR041C,588.5,ARA2	YMR041C,588.5,ARA2	1	0.095911	0.305734	0.464075	0.279802	-0.178637	0.108659	0.012026	0.118786	0.223228	0.557885
YKL041W,652.27,VPS24	YKL041W,652.27,VPS24	1	0.118986	0.279423	0.424368	0.151681	-0.177258	0.087047	0.0368	0.11879	0.231773	0.544107
YLR201C,560.6,COQ9	YLR201C,560.6,COQ9	1	0.043151	0.486757	0.399187	0.118848	-0.176544	0.260564	0.006739	0.135712	0.13255	0.401347
YKL142W,559.18,MRP8	YKL142W,559.18,MRP8	1	0.077143	0.638683	0.50716	0.33398	-0.207373	0.327332	0.002682	0.035431	0.264172	0.58098
YJL042W,628.23,MHP1	YJL042W,628.23,MHP1	1	0.079861	0.45585	0.379992	0.170744	-0.177411	0.279812	-0.003173	-0.006783	0.247882	0.530548
YKL133C,559.9,YKL133C	YKL133C,559.9,YKL133C	1	0.192472	0.643069	0.515839	0.302211	-0.210387	0.160641	-0.010433	0.018359	0.23685	0.567037
YLR267W,574.11,YLR267W	YLR267W,574.11,YLR267W	1	-0.08758	0.663508	0.485793	0.247118	-0.253794	0.140207		0.034977	0.237936	0.535243
YOR245C,635.27,DGA1	YOR245C,635.27,DGA1	1	0.092985	0.568312	0.517835	0.30978	-0.137498	0.211566	-0.057829	0.045903	0.013269	0.486488
YOR292C,544.6,YOR292C	YOR292C,544.6,YOR292C	1	0.071511	0.569544	0.486504	0.306158	-0.081463	0.191328	-0.070264	-0.027224	0.133933	0.590184
YLR308W,639.26,CDA2	YLR308W,639.26,CDA2	1	0.025517		0.156301		-0.107268
YOR215C,494.9,YOR215C	YOR215C,494.9,YOR215C	1	0.043055	0.390167	0.318994	0.362083	-0.208796	0.30628	0.091474	0.245874	0.323687	0.465059
YDR408C,656.3,ADE8	YDR408C,656.3,ADE8	1	0.110507	0.210801	0.322301	0.063629	-0.177919	0.218604	-0.129525	0.193656	0.173007	0.400497
YNR028W,655.43,CPR8	YNR028W,655.43,CPR8	1	0.012761	0.127304	0.166236	0.111378	-0.146614	0.179877	-0.063004	0.113216	0.146891	0.407915
YHR171W,599.23,ATG7	YHR171W,599.23,ATG7	1	0.152786	0.530547	0.49734	0.328152	-0.15708	0.065136		0.205118	-0.213811	0.385508
YMR137C,657.43,PSO2	YMR137C,657.43,PSO2	1	0.058582	0.347189	0.372319	0.263813	-0.215171	-0.068205	0.040586	0.164075	-0.072891
YDR070C,660.44,YDR070C	YDR070C,660.44,YDR070C	1	0.122742	0.623402	0.47145	0.326707	-0.199192	-0.173031	0.056234	0.130351	-0.20148	0.333621
YLR046C,672.28,YLR046C	YLR046C,672.28,YLR046C	1			0.360047	0.081363	-0.131513	0.06957		0.040441	-0.057464	0.288377
YKL018C-A,652.6,YKL018C-A	YKL018C-A,652.6,YKL018C-A	1	0.038917				-0.148749
YOL140W,659.16,ARG8	YOL140W,659.16,ARG8	1	0.03307	0.403286	0.394287	0.228699	-0.118838	0.005607	0.090999	-0.031628	-0.093631	0.371907
YPL120W,520.6,VPS30	YPL120W,520.6,VPS30	1	0.137149	0.427974	0.418399	0.151206	-0.197526	0.008596	-0.033152	-0.091461	-0.182017	0.354668
YPR127W,636.9,YPR127W	YPR127W,636.9,YPR127W	1	0.010976	0.608934	0.243867	0.312996	-0.248659	0.27267	-0.001311	0.115996	-0.07658	0.612723
YPL247C,637.12,YPL247C	YPL247C,637.12,YPL247C	1	-0.061845	0.637666	0.348414	0.277065	-0.138391	0.299684	0.029031	0.132233	-0.043135	0.460819
YGR086C,642.18,PIL1	YGR086C,642.18,PIL1	1	-0.028221	0.612163	0.427946	0.292265	-0.181328	0.251797		0.064807	0.103823	0.392161
YER055C,633.38,HIS1	YER055C,633.38,HIS1	1	-0.174359	0.62243	0.233201	0.332905	-0.099706	0.280915	0.12471	-0.012615	-0.016397	0.43686
YEL020C,645.51,YEL020C	YEL020C,645.51,YEL020C	1	0.045497	0.472526	0.37118	0.2458	-0.195018	0.3328	0.162557	-0.044113	-0.065891	0.579075
YJL164C,648.29,TPK1	YJL164C,648.29,TPK1	1	0.122129	0.638459	0.484238	0.303656	-0.084587	0.339593	0.148443	0.097233	-0.034162	0.573134
YLR205C,560.9,HMX1	YLR205C,560.9,HMX1	1	0.205249	0.599558	0.360332	0.195155	-0.159376	0.193653	0.110419	-0.186474	-0.015433	0.61171
YLR293C,639.38,GSP1	YLR293C,639.38,GSP1	1	0.056055	0.551589	0.383327	0.307133	-0.158125	-0.142006	0.044706	0.189473	-0.093675	0.564908
YOR063W,668.57,RPL3	YOR063W,668.57,RPL3	1	0.063258	0.582803	0.387616	0.348912	-0.202227	-0.062312	0.150257	0.232468	-0.030408	0.525593
YMR252C,671.53,YMR252C	YMR252C,671.53,YMR252C	1	-0.016887	0.556537	0.429026	0.234637	-0.121267	-0.012713		0.142704	-0.084178	0.57452
YDL079C,612.27,MRK1	YDL079C,612.27,MRK1	1	-0.091356	0.472528	0.287547	0.188415	-0.166635	0.019896		0.177807	-0.092562	0.471799
YGR046W,613.20,TAM41	YGR046W,613.20,TAM41	1	-0.063366	0.481004	0.256646		-0.197937	0.011913	-0.031866	0.213842	0.130738	0.479796
YKL067W,652.51,YNK1	YKL067W,652.51,YNK1	1	-0.078941	0.606884	0.349982	0.278097	-0.219119	-0.097736	0.024324	0.243576	0.096063	0.598693
YFL030W,629.21,AGX1	YFL030W,629.21,AGX1	1	-0.156503	0.559934	0.238089	0.205543	-0.189881	0.117223		0.313402	0.093909	0.626351
YNL117W,489.8,MLS1	YNL117W,489.8,MLS1	1	-0.039769	0.459157	0.230399	0.152947	-0.230372	0.106397		0.191523	0.060888	0.505977
YER043C,609.28,SAH1	YER043C,609.28,SAH1	1	-0.09867	0.564678	0.427609	0.273092	-0.17659	0.098665	0.155714	0.28273	0.137897	0.526786
YKL081W,491.6,TEF4	YKL081W,491.6,TEF4	1	-0.017416	0.52734	0.433469	0.309343	-0.109316	-0.070436	0.106107	0.29104	0.100266	0.560402
YNL160W,667.16,YGP1	YNL160W,667.16,YGP1	1	0.114763	0.584628	0.29779	0.339072	-0.162118	0.033735	-0.028623	0.077743	0.095685	0.63062
YGL123W,674.77,RPS2	YGL123W,674.77,RPS2	1	0.083838	0.597683	0.225645	0.363556	-0.116836	-0.017503	0.070142	0.103682	0.04788	0.578898
YFR032C-A,577.14,RPL29	YFR032C-A,577.14,RPL29	1	0.074857			0.38796	-0.11779					0.523065
YPL131W,615.30,RPL5	YPL131W,615.30,RPL5	1	0.086182	0.491548	0.21242	0.331886	-0.188483	0.087528	0.162691	0.199351	0.028989	0.592283
YGL103W,557.11,RPL28	YGL103W,557.11,RPL28	1	-0.033407	0.594742	0.226781	0.267737	-0.048396	-0.101898		0.09469	0.137655	0.583138
YBR249C,595.6,ARO4	YBR249C,595.6,ARO4	1	0.04448	0.607653	0.111667	0.370944	-0.143152	-0.088328	0.123025	0.175853	-0.142682	0.56207
YKL146W,663.50,AVT3	YKL146W,663.50,AVT3	1	0.024522	0.41491	0.317218	0.049094	-0.136978	-0.013777	-0.059497	0.29474	0.01821	0.570974
YMR072W,556.3,ABF2	YMR072W,556.3,ABF2	1	-0.022946	0.171517	0.298872	0.149222	-0.17081	0.076167	-0.060773	-0.000413	0.094355	0.284845
YLL018C,566.8,DPS1	YLL018C,566.8,DPS1	1	-0.061165	0.214449	0.400891	0.346307	-0.175633	-0.063773	-0.110998	0.052781	0.117497	0.293316
YMR073C,556.4,YMR073C	YMR073C,556.4,YMR073C	1	-0.134172	0.117188	0.348354	0.257879	-0.096988	0.164383	0.013275	-0.012482	0.190787	0.284302
YBR253W,595.10,SRB6	YBR253W,595.10,SRB6	1	-0.180865	0.136887	0.351882	0.102901	-0.228444	0.173501			0.266123	0.368862
YHR100C,552.16,YHR100C	YHR100C,552.16,YHR100C	1	-0.133698	0.119529	0.467464	0.240932	-0.220711	0.11233	0.007364	0.205185	0.217335	0.516856
YLR210W,560.14,CLB4	YLR210W,560.14,CLB4	1	0.451229	0.272792	0.304005	0.318801	-0.169303	0.378021	-0.02217	0.109543	0.375712	0.283092
YDL020C,542.4,RPN4	YDL020C,542.4,RPN4	1	0.304105	0.329858	0.264087	0.183132	-0.078277	0.350631		0.189977	0.131492	0.287496
YGR189C,534.8,CRH1	YGR189C,534.8,CRH1	1	0.268698	0.246018	0.386161	0.362562	-0.219678	0.260154	0.117278	0.092989	0.196459	0.480935
YIL097W,609.4,FYV10	YIL097W,609.4,FYV10	1	0.468527	0.611381	0.384011	0.352713	-0.129233	0.098587		0.282438	0.14235	0.180047
YGL227W,621.29,VID30	YGL227W,621.29,VID30	1	0.50184	0.586985	0.506371	0.372146	-0.153648	0.064671	0.133393	0.264645	0.124377	0.351712
YFR028C,577.8,CDC14	YFR028C,577.8,CDC14	1	0.21181	0.35821	0.267932	0.263492	-0.179333	0.156033		-0.011149	0.063903	0.218692
YAL061W,664.4,BDH2	YAL061W,664.4,BDH2	1	0.329059	0.553864	0.414673	0.33825	-0.216738	0.308643	0.066261	0.052216	0.104783	0.131248
YCL063W,623.18,VAC17	YCL063W,623.18,VAC17	1	0.317737	0.450942	0.257014	0.262772	-0.124264	0.295552	0.05933	0.117582	0.16326	0.190759
YNL223W,667.75,ATG4	YNL223W,667.75,ATG4	1	0.37505	0.556005	0.318996	0.317235	-0.187065	0.197671		0.096942	0.120967	0.242156
YNR009W,655.25,NRM1	YNR009W,655.25,NRM1	1	0.379703	0.585199	0.498066	0.245241	-0.048126	0.253729	-0.101319	-0.01593	0.166195	0.426434
YER032W,645.5,FIR1	YER032W,645.5,FIR1	1	0.321532	0.478342	0.482324	0.293013	-0.06209	0.276495	-0.054016	-0.088552	0.285642
YIL158W,640.17,YIL158W	YIL158W,640.17,YIL158W	1	0.463858	0.54648	0.456021	0.315242	-0.119857	0.371131	-0.082062	0.011217	0.299757	0.48342
YPL203W,658.24,TPK2	YPL203W,658.24,TPK2	1	0.504001	0.569664	0.500085	0.336197	0.039769	0.350553	0.142336	-0.032509	0.244429	0.304674
YDL022W,542.2,GPD1	YDL022W,542.2,GPD1	1	0.348013	0.342081	0.365054	0.307346	0.030302	0.249055	-0.022082	-0.069556	0.192536	0.220441
YDL055C,612.6,PSA1	YDL055C,612.6,PSA1	1	0.356183	0.340625	0.455146	0.392462	-0.122698	0.138931	-0.071375	-0.113969	0.114639	0.436671
YMR022W,638.31,UBC7	YMR022W,638.31,UBC7	1	0.291798	0.288254	0.391328	0.306899	0.013406	0.2761	-0.062519	0.02853	0.191753	0.506922
YNL305C,641.28,YNL305C	YNL305C,641.28,YNL305C	1	0.23586	0.62757	0.430866	0.275183	-0.194099	0.026545	0.07239	-0.057656	0.386807	0.603858
YJR096W,670.58,YJR096W	YJR096W,670.58,YJR096W	1	0.465587	0.582998	0.430802	0.337248	-0.236047	0.068776	0.045532	-0.09695	0.211057	0.517801
YGR094W,642.26,VAS1	YGR094W,642.26,VAS1	1	0.417215	0.563058	0.462198	0.213754	-0.156762	-0.041843	0.113683	-0.119585	0.258492	0.503907
YBL058W,616.11,SHP1	YBL058W,616.11,SHP1	1	0.498751	0.543298	0.332646	0.241661	-0.204399	0.160102	0.04147	0.077379	0.007673	0.353252
YIL036W,527.6,CST6	YIL036W,527.6,CST6	1	0.516741	0.574998	0.465054	0.259166	-0.156205	0.074636	0.043795	0.163032	-0.037768	0.398923
YMR030W,638.39,RSF1	YMR030W,638.39,RSF1	1	0.507148	0.560112	0.4717	0.339369	-0.087069	0.163667	-0.032263	0.151985	-0.022424
YGL134W,674.67,PCL10	YGL134W,674.67,PCL10	1	0.361959	0.425476	0.486051	0.105789	-0.209617	0.094345	0.026938	0.183194	0.036391	0.527481
YJL157C,648.34,FAR1	YJL157C,648.34,FAR1	1	0.394737	0.374498	0.497299	0.151614	-0.218706	0.113729			3.4e-05	0.489811
YGR152C,600.8,RSR1	YGR152C,600.8,RSR1	1	0.353341	0.512699	0.461409	0.21352	-0.220548	0.16747	-0.000547		0.057314	0.48363
YMR159C,657.63,ATG16	YMR159C,657.63,ATG16	1	0.367258	0.632855	0.503247	0.179673	-0.171559	0.211986	0.020653	0.124632	0.019326
YLR441C,617.19,RPS1A	YLR441C,617.19,RPS1A	1	0.412773	0.535822	0.503404	0.316798	-0.107188	0.144279	0.14978	0.169786	-0.06813	0.593156
YJR123W,581.17,RPS5	YJR123W,581.17,RPS5	1	0.404	0.609956	0.411586	0.308427	-0.130172	0.177021	0.123163	0.096574	-0.035176	0.599678
YMR307W,562.4,GAS1	YMR307W,562.4,GAS1	1	0.377497	0.596046	0.500144	0.358904	-0.105613	0.208186	0.105354		-0.023884	0.565759
YML018C,529.11,YML018C	YML018C,529.11,YML018C	1	0.495832	0.658218	0.455736	0.289812	-0.186956	0.086915	0.146937	0.295101	0.006517	0.594156
YMR302C,671.3,YME2	YMR302C,671.3,YME2	1	0.439062	0.547694	0.454235	0.217674	-0.245488	0.087547	0.067334	0.194018	-0.018455	0.529762
YPL219W,658.8,PCL8	YPL219W,658.8,PCL8	1	0.461929	0.490275	0.347273	0.212755	-0.147539	0.183846	0.022863	0.173156	0.022483	0.574134
YDR502C,631.18,SAM2	YDR502C,631.18,SAM2	1	0.432939	0.439056	0.390302	0.28223	-0.204248	0.156882	0.059039	-0.039254	0.196434	0.548823
YLR020C,672.2,YEH2	YLR020C,672.2,YEH2	1	0.386561	0.415115	0.361791	0.311471	-0.197888	0.206985	0.073054	0.095989	0.201957	0.56043
YBR118W,678.104,TEF2	YBR118W,678.104,TEF2	1	0.415219	0.275149	0.313458	0.353044	-0.168543	0.216259	0.092149	0.093314	0.15753	0.556158
YNL074C,627.23,MLF3	YNL074C,627.23,MLF3	1	0.441507	0.313032	0.294091	0.352898	-0.116825	0.117713	-0.009859	0.083325	0.212653	0.517158
YGR052W,613.16,YGR052W	YGR052W,613.16,YGR052W	1	0.387759	0.301953	0.313503	0.288554	-0.103515	0.15749			0.15459
YOR204W,583.4,DED1	YOR204W,583.4,DED1	1	0.464309	0.364389	0.460241	0.386834	-0.108594	0.098358	0.00682	0.158465	0.084644	0.497539
YBR047W,678.177,YBR047W	YBR047W,678.177,YBR047W	1	0.42265	0.306478	0.387486	0.290976	-0.20269	0.128826	-0.085296	0.186721	0.047611	0.567947
YKL100C,593.19,YKL100C	YKL100C,593.19,YKL100C	1	0.494617	0.393577	0.453168	0.207829	-0.20084	0.049023	0.014493	-0.010645	0.021992	0.543905
YGL010W,590.18,YGL010W	YGL010W,590.18,YGL010W	1	0.506975	0.426246	0.480317	0.152354	-0.162645	-0.025947	-0.075358	0.056828	0.099751	0.583579
YDR244W,630.51,PEX5	YDR244W,630.51,PEX5	1	0.485188	0.423216	0.367746	0.207318	-0.211381	-0.013226	-0.030427	0.104669	0.084106	0.458106
YDR233C,461.6,RTN1	YDR233C,461.6,RTN1	1	0.431608	0.314111	0.250465	0.181989	-0.172599	0.077841		0.004303	0.100383	0.472074
YIL017C,598.20,VID28	YIL017C,598.20,VID28	1	0.472701			0.214878	-0.202945				0.121871	0.510691
YMR114C,657.20,YMR114C	YMR114C,657.20,YMR114C	1	0.419363	0.603166	0.428731	0.379971	-0.22835	0.001709	-0.039328	0.040414	0.073669	0.586821
YJL137C,573.12,GLG2	YJL137C,573.12,GLG2	1	0.481249	0.557262	0.490395	0.294911	-0.176986	0.044044	-0.078679	0.026198	0.061078	0.560458
YBR212W,678.17,NGR1	YBR212W,678.17,NGR1	1	0.396268	0.56373	0.513606	0.311406	-0.178612	0.066264		0.066642	0.00659	0.582687
YJL080C,597.22,SCP160	YJL080C,597.22,SCP160	1	0.283753	0.547657	0.460828	0.351517	-0.195514	-0.023459	0.017218	0.042378	0.184455	0.57748
YMR053C,588.16,STB2	YMR053C,588.16,STB2	1	0.387921	0.535214	0.407709	0.27101	-0.191722	-0.03818		-0.016623	0.181888	0.583658
YIL118W,665.17,RHO3	YIL118W,665.17,RHO3	1	0.391135	0.454372	0.27337	0.264406	-0.049066	-0.000406	0.057888	0.059495	0.224969	0.498097
YLR432W,662.50,IMD3	YLR432W,662.50,IMD3	1	0.436657	0.521265	0.238548	0.266903	-0.104673	0.040503	0.103383	0.058018	0.172819	0.623724
YHR008C,668.12,SOD2	YHR008C,668.12,SOD2	1	0.506658	0.506833	0.21816	0.349069	-0.217355	0.187798	0.115121	0.077507	0.19873	0.603941
YHR138C,512.12,YHR138C	YHR138C,512.12,YHR138C	1	0.487467	0.558275	0.258145	0.338581	-0.224315	0.097806	0.140523	0.08756	0.192111	0.625113
YGR054W,613.14,YGR054W	YGR054W,613.14,YGR054W	1	0.447879	0.424746	0.241281	0.245853	-0.185613	0.075232	0.02781	0.096122	0.227665	0.564405
YNR001C,655.17,CIT1	YNR001C,655.17,CIT1	1	0.486691	0.619723	0.269209	0.299765	-0.06645	0.10433	-0.043387	0.041735	0.292438	0.511949
YOR369C,673.28,RPS12	YOR369C,673.28,RPS12	1	0.406872	0.577417	0.317834	0.309194	-0.129728	0.080901	0.148502	0.06661	0.07727	0.597347
YLR219W,560.23,MSC3	YLR219W,560.23,MSC3	1	0.298631	0.59236	0.326969	0.300811	-0.13076	0.065412		0.07528	0.045611	0.505649
YJL036W,628.28,SNX4	YJL036W,628.28,SNX4	1	0.513793	0.581414	0.257917	0.324505	-0.105253	0.12873	0.066239	0.088616	0.059134	0.581583
YOR052C,668.48,YOR052C	YOR052C,668.48,YOR052C	1	0.515525	0.578595	0.311361	0.348456	-0.11232	0.23198	0.186486	0.083276	0.141201	0.598226
YGR237C,653.37,YGR237C	YGR237C,653.37,YGR237C	1	0.463886	0.62664	0.418211	0.347207	-0.080707	0.063484	0.046069	0.080946	0.170775	0.488048
YMR235C,671.69,RNA1	YMR235C,671.69,RNA1	1	0.476081	0.495529	0.466901	0.329668	-0.021297	0.098745	0.060709	0.078374	0.04948	0.545291
YDL131W,501.5,LYS21	YDL131W,501.5,LYS21	1	0.512453	0.543897	0.476251	0.317181	-0.095926	0.164512	0.053524	0.125437	0.048007	0.620408
YHR195W,644.16,NVJ1	YHR195W,644.16,NVJ1	1	0.525596	0.59071	0.487303	0.348007	-0.094794	0.168681	-0.027886	0.181623	0.08779	0.595136
YER067W,677.95,YER067W	YER067W,677.95,YER067W	1	0.521419	0.609565	0.456985	0.354778	-0.093623	0.096047		0.182534	0.154587	0.58387
YDR003W,611.11,RCR2	YDR003W,611.11,RCR2	1	0.496662	0.524161	0.43383	0.253679	-0.071225	0.067014	-0.004335	0.088927	0.14848	0.584628
YPL050C,521.8,MNN9	YPL050C,521.8,MNN9	1	0.47491	0.611297	0.456328	0.185817	-0.182161	0.171322	0.081806	0.137993	0.189937	0.614565
YER156C,677.7,YER156C	YER156C,677.7,YER156C	1	0.406495	0.619526	0.408857	0.255852	-0.24353	0.187915	0.054281	0.103035	0.282061	0.557076
YML106W,543.4,URA5	YML106W,543.4,URA5	1	0.404269	0.640702	0.477109	0.266708	-0.170172	0.163244	0.131091	0.277645	0.158588	0.582705
YLR312C,639.23,YLR312C	YLR312C,639.23,YLR312C	1	0.449358	0.588759	0.355346	0.325181	-0.17122	0.14131		0.226014	0.175614	0.554937
YGR043C,613.22,YGR043C	YGR043C,613.22,YGR043C	1	0.456545	0.615744	0.370424	0.336233	-0.201193	0.137654		0.181548	0.152069	0.62554
YGR110W,642.40,YGR110W	YGR110W,642.40,YGR110W	1	0.462691	0.551595	0.448651	0.280273	-0.234791	0.08934		0.114232	0.110481	0.576006
YPL004C,661.3,LSP1	YPL004C,661.3,LSP1	1	0.461095	0.553952	0.503226	0.305357	-0.235407	0.092762	0.302499	0.109465	0.146471	0.601056
YIL053W,633.8,RHR2	YIL053W,633.8,RHR2	1	0.499163	0.482632	0.456067	0.350147	-0.139415	0.301928	0.23092	0.042525	-0.053875	0.622708
YLR327C,639.9,TMA10	YLR327C,639.9,TMA10	1	0.508589	0.581885	0.405171	0.323981	-0.174045	0.375478	0.286998	-0.093838	0.082029	0.58224
YDL192W,618.19,ARF1	YDL192W,618.19,ARF1	1	0.34996	0.579012	0.286856	0.259481	-0.120241	0.264097		-0.077759	0.162843	0.556118
YML063W,643.39,RPS1B	YML063W,643.39,RPS1B	1	0.3342	0.608585	0.431134	0.329328	-0.159163	0.231112	0.150026	-0.060137	0.060216	0.610997
YCR034W,675.69,FEN1	YCR034W,675.69,FEN1	1	0.36758	0.589362	0.469963	0.328789	-0.154985	0.326491	0.128795	0.005928	0.10426	0.548159
YIL136W,665.36,OM45	YIL136W,665.36,OM45	1	0.410269	0.6215	0.514745	0.374077	-0.22394	0.304387	0.221895	0.004775	0.115162	0.633697
YDL084W,612.32,SUB2	YDL084W,612.32,SUB2	1	0.363329	0.553701	0.347032	0.335989	-0.192645	0.267498	0.125227	-0.044312	0.129108	0.446779
YPR091C,636.38,YPR091C	YPR091C,636.38,YPR091C	1	0.220611	0.374298	0.400273	0.206858	-0.14801	0.229321	-0.018076	0.083253	0.032625	0.436221
YJR008W,646.35,YJR008W	YJR008W,646.35,YJR008W	1	0.379377	0.607884	0.528125	0.328798	-0.153964	0.328302	0.028823	0.092189	0.090277	0.542447
YLR372W,545.5,SUR4	YLR372W,545.5,SUR4	1	0.429263	0.620201	0.52524	0.337469	-0.244953	0.346691	0.106994	0.104924	0.021871	0.607463
YNL115C,487.2,YNL115C	YNL115C,487.2,YNL115C	1	0.361672	0.603864	0.504229	0.304191	-0.178785	0.270343	-0.069093	0.162075	0.226737	0.597815
YOR018W,606.11,ROD1	YOR018W,606.11,ROD1	1	0.280268	0.444759	0.381978	0.283343	-0.127719	0.250194	-0.002064	0.104444	0.133245
YPR172W,654.18,YPR172W	YPR172W,654.18,YPR172W	1	0.304727	0.524477	0.40013	0.29258	-0.13712	0.265614	0.013108	0.114223	0.122599	0.587265
YGR256W,653.55,GND2	YGR256W,653.55,GND2	1	0.418192	0.451674	0.382675	0.277363	-0.180715	0.272364	0.024872	0.18593	0.076646	0.497458
YBR280C,622.5,SAF1	YBR280C,622.5,SAF1	1	0.49573	0.612244	0.458872	0.319476	-0.175061	0.319888	0.071443	0.223293	0.136529	0.564692
YER142C,677.21,MAG1	YER142C,677.21,MAG1	1	0.491447	0.497277	0.485722	0.38886	-0.160401	0.360132	0.064942	0.214917	0.179208	0.603156
YPL256C,637.21,CLN2	YPL256C,637.21,CLN2	1	0.432985	0.533746	0.36306	0.215893	-0.12254	0.282561	0.158743	0.111305	0.201535	0.595276
YEL012W,676.9,UBC8	YEL012W,676.9,UBC8	1	0.518473	0.581364	0.49387	0.333521	-0.089001	0.369013	0.106167	0.164045	0.31032	0.498722
YBL049W,616.3,MOH1	YBL049W,616.3,MOH1	1	0.405322	0.604747	0.494054	0.337291	-0.13571	0.330006		0.101433	0.214561	0.518397
YOR036W,668.34,PEP12	YOR036W,668.34,PEP12	1	0.507274	0.589708	0.494542	0.298759	-0.139612	0.316751	0.04666	0.159966	0.242761	0.589482
YKL162C,663.37,YKL162C	YKL162C,663.37,YKL162C	1	0.405498	0.497319	0.491601	0.272451	-0.111384	0.215305		0.050912	0.242731	0.546496
YGL195W,674.13,GCN1	YGL195W,674.13,GCN1	1	0.390145	0.525001	0.448763	0.233096	-0.173674	0.273517	0.057364	-0.004981	0.163789	0.505851
YMR250W,671.56,GAD1	YMR250W,671.56,GAD1	1	0.470392	0.577267	0.462213	0.34813	-0.189829	0.370352		0.053764	0.198966	0.644655
YMR181C,651.47,YMR181C	YMR181C,651.47,YMR181C	1	0.479392	0.561902	0.332515	0.273745	-0.172348	0.257156	-0.009388	0.056652	0.213009	0.514874
YGL008C,590.16,PMA1	YGL008C,590.16,PMA1	1	0.402856	0.434123	0.456197	0.391959	-0.113146	0.325737	0.099048	0.059089	0.146216	0.350068
YDL110C,561.18,TMA17	YDL110C,561.18,TMA17	1	0.446465	0.593961	0.506243	0.349436	-0.105234	0.379342	0.140422	-0.002621	0.173292	0.484172
YOR315W,589.12,SFG1	YOR315W,589.12,SFG1	1	0.488322	0.475137	0.517658	0.369312	-0.08892	0.361765	0.078274	-0.094526	0.311518	0.60839
YMR140W,657.46,SIP5	YMR140W,657.46,SIP5	1	0.516417	0.573545	0.482843	0.242232	-0.132596	0.350928	0.024471	-0.096225	0.183909	0.513821
YKR010C,624.25,TOF2	YKR010C,624.25,TOF2	1	0.509205	0.414768	0.447392		-0.242558	0.318306	0.058304	0.006046	0.215926	0.500935
YFR003C,634.19,YPI1	YFR003C,634.19,YPI1	1	0.429906	0.342851	0.460631	0.27129	-0.116291	0.270839	0.119616	0.040832	0.128688	0.495813
YPL244C,637.9,HUT1	YPL244C,637.9,HUT1	1	0.39253	0.385896	0.426093	0.288664	-0.246126	0.291465	0.006062	0.045268	0.023031	0.494704
YOL025W,614.19,LAG2	YOL025W,614.19,LAG2	1	0.339985	0.362202	0.473083	0.288767	-0.173227	0.138504	0.033459	0.003095	0.017775	0.36864
YLR089C,672.70,ALT1	YLR089C,672.70,ALT1	1	0.339291	0.38258	0.175633	0.253742	-0.048398	0.112603	-0.058209	0.036622	0.108472	0.565685
YPL249C-A,637.15,RPL36B	YPL249C-A,637.15,RPL36B	1	0.344148			0.261345	-0.039335					0.597045
YBL086C,625.4,YBL086C	YBL086C,625.4,YBL086C	1	0.279549	0.493278	0.218291	0.251815	-0.003767	0.265976	0.007203	0.07975	0.007317	0.552784
YBL078C,616.28,ATG8	YBL078C,616.28,ATG8	1	0.513341	0.603771	0.280541	0.368396	-0.002768	0.372112	0.08481	0.087081	0.226034	0.622442
YDR085C,660.60,AFR1	YDR085C,660.60,AFR1	1	0.505545	0.608253	0.209665	0.333242	-0.069558	0.353424	0.109006	0.08324	0.161095	0.60442
YJL187C,648.9,SWE1	YJL187C,648.9,SWE1	1	0.438515	0.555319	0.263859	0.293978	-0.051985	0.316497	-0.001901	0.059405	0.233133	0.567344
YBR046C,678.178,ZTA1	YBR046C,678.178,ZTA1	1	0.278645	0.425965	0.2316	0.303815	-0.026174	0.357417	0.046419	0.143959	0.183924	0.488808
YIL074C,633.25,SER33	YIL074C,633.25,SER33	1	0.308684	0.303505	0.136675	0.356659	-0.085947	0.258914	-0.01005	0.10841	0.106963	0.575559
YKR076W,575.17,ECM4	YKR076W,575.17,ECM4	1	0.498644	0.559233	0.231472	0.353875	-0.204674	0.379623	0.172634	0.148469	0.172084	0.611454
YLR345W,565.15,YLR345W	YLR345W,565.15,YLR345W	1	0.512588	0.479704	0.249253	0.315226	-0.161097	0.312077	0.163643	0.24894	0.112866	0.612377
YJL144W,648.45,YJL144W	YJL144W,648.45,YJL144W	1	0.501484	0.489647	0.285067	0.352552	-0.184989	0.340074			0.16055
YGL225W,621.33,VRG4	YGL225W,621.33,VRG4	1	0.458663	0.553959	0.235404	0.363866	-0.092965	0.312242	0.067382	0.16763	0.154783	0.592207
YML118W,604.16,NGL3	YML118W,604.16,NGL3	1	0.482924	0.611357	0.297733	0.36144	-0.176185	0.35328		0.176348	0.111735
YAR002W,669.11,NUP60	YAR002W,669.11,NUP60	1	0.32155	0.296214	0.166851	0.226706	-0.178248	0.184306	0.040531	0.085168	0.103992	0.325291
YDL113C,561.15,ATG20	YDL113C,561.15,ATG20	1	0.507009	0.470994	0.252278	0.209042	-0.081838	0.332812	0.06076	0.216337	0.0811	0.541819
YNL242W,465.2,ATG2	YNL242W,465.2,ATG2	1	0.448286	0.436393	0.230064	0.274309	-0.168197	0.141128	0.027157	0.238499	0.105943	0.425178
YMR311C,562.8,GLC8	YMR311C,562.8,GLC8	1	0.475659	0.564286	0.257398	0.324737	-0.151538	0.24563	-0.005918	0.245982	0.140956	0.438147
YMR077C,556.8,VPS20	YMR077C,556.8,VPS20	1	0.417753	0.364074	0.440706	0.168936	-0.137713	0.245448	-0.033797	0.307929	0.176024	0.53955
YLR008C,586.15,PAM18	YLR008C,586.15,PAM18	1	0.306948	0.359753	0.369408	0.316447	-0.142646	0.278084	-0.050472	0.210332	0.165834	0.520679
YMR179W,651.49,SPT21	YMR179W,651.49,SPT21	1	0.289602		0.297582	0.205793	-0.018569	0.173642			0.155092	0.494276
YOR220W,635.3,YOR220W	YOR220W,635.3,YOR220W	1	0.346143	0.54133	0.404757	0.353824	-0.04656	0.266651	-0.054397	0.224342	0.233233	0.603887
YLR083C,672.64,EMP70	YLR083C,672.64,EMP70	1	0.467115	0.347401	0.328476	0.218659	-0.102157	0.218324	0.078834	0.196964	0.195611	0.585233
YGR141W,492.3,VPS62	YGR141W,492.3,VPS62	1	0.235872	0.33679	0.301263	0.183863	-0.12674	0.211345	0.03891	0.170085	0.115296	0.543195
YLR271W,574.8,YLR271W	YLR271W,574.8,YLR271W	1	0.330857		0.315041	0.197755	-0.130959				0.178106	0.609743
YMR242C,589.14,RPL20A	YMR242C,589.14,RPL20A	1	0.29896	0.564074	0.473643	0.308087	-0.128462	0.256989	0.151638	0.188853	0.195039	0.607221
YDR216W,516.1,ADR1	YDR216W,516.1,ADR1	1	0.273899	0.580373	0.291093	0.25157	-0.133331	0.294988		0.095833	0.255674	0.595499
YGR143W,492.1,SKN1	YGR143W,492.1,SKN1	1	0.223046	0.551436	0.399034	0.220087	-0.150155	0.314009	-0.013564	0.170708	0.272528	0.559286
YHL024W,508.4,RIM4	YHL024W,508.4,RIM4	1	0.325146	0.492285	0.285676	0.24269	-0.240415	0.139371		0.181658	0.316887	0.538416
YBR005W,650.2,RCR1	YBR005W,650.2,RCR1	1	0.347416	0.431175	0.228799	0.230044	-0.228552	0.283702	-0.008229	0.150036	0.199959	0.488101
YLR346C,565.14,YLR346C	YLR346C,565.14,YLR346C	1	0.281798	0.382461	0.234968	0.189821	-0.183488	0.210054		0.169002	0.180295	0.470737
YGL189C,674.18,RPS26A	YGL189C,674.18,RPS26A	1	0.375225	0.451077		0.170746	-0.17877	0.261312	0.111175	0.231937	0.27508	0.586628
YGR142W,492.2,BTN2	YGR142W,492.2,BTN2	1	0.409732	0.466651	0.265163	0.040893	-0.115746	0.20142	0.09164	0.231867	-0.035901	0.353267
YBR252W,595.9,DUT1	YBR252W,595.9,DUT1	1	0.421805	0.537349	0.434262	0.041544	-0.212451	0.292385	-0.027118		0.232652	0.338527
YDR009W,611.16,GAL3	YDR009W,611.16,GAL3	1										0.566764
YOL087C,452.3,YOL087C	YOL087C,452.3,YOL087C	1	0.472462	0.519975	0.459201	0.012937	-0.133169	0.312528	-0.030022	-0.002869	0.158814	0.500495
YOL065C,550.14,INP54	YOL065C,550.14,INP54	1	0.465399	0.560292	0.464943	0.01652	-0.238406	0.255005	0.054388	0.076305	0.201003	0.567302
YDR454C,656.42,GUK1	YDR454C,656.42,GUK1	1	0.423511	0.601084	0.469755	0.098108	-0.1004	0.291049	0.030741	0.033677	0.254464	0.583984
YNL173C,667.29,MDG1	YNL173C,667.29,MDG1	1	0.450377	0.564255	0.30441	0.080239	-0.106178	0.212254	0.025136	0.16284	0.157953	0.61122
YLR325C,639.11,RPL38	YLR325C,639.11,RPL38	1	0.371969	0.585804	0.443569	0.113561	-0.076227	0.259558	0.115962	0.211386	0.171726	0.608328
YPL003W,661.4,ULA1	YPL003W,661.4,ULA1	1	0.515776	0.550735	0.506227	-0.009863	-0.145992	0.222687	0.00581	0.234861	0.191462	0.588796
YMR031C,638.40,YMR031C	YMR031C,638.40,YMR031C	1	0.514677	0.618323	0.501777	0.043256	-0.182689	0.127137	0.043407	0.200487	0.168267	0.61193
YDR330W,509.6,UBX5	YDR330W,509.6,UBX5	1	0.501153	0.561131	0.481101	0.05464	-0.150002	0.301529	0.024072	0.199316	-0.056123	0.592177
YGR127W,495.2,YGR127W	YGR127W,495.2,YGR127W	1	0.512372	0.569343	0.524685	0.042346	-0.144195	0.187312	0.016415	0.246797	0.025048	0.563132
YDR414C,656.8,ERD1	YDR414C,656.8,ERD1	1	0.375784	0.579183	0.293167	0.022121	-0.214707	0.215533			0.100314	0.509839
YMR160W,657.64,YMR160W	YMR160W,657.64,YMR160W	1	0.500351	0.580137	0.323146	-0.080755	-0.193131	0.275358	0.050439	0.250782	0.082084	0.537846
YDR358W,580.13,GGA1	YDR358W,580.13,GGA1	1	0.484798	0.621689	0.524379	-0.011371	-0.170991	0.376322	0.163572	0.2783	0.182328	0.582118
YIL155C,640.20,GUT2	YIL155C,640.20,GUT2	1	0.39366	0.552046	0.474176	-0.051646	-0.216685	0.24386	0.177938	0.170939	0.092537	0.605016
YNL011C,655.6,YNL011C	YNL011C,655.6,YNL011C	1	0.483843	0.588794	0.422477	0.027936	-0.049123	0.196309	0.068909	0.058933	0.098445	0.451687
YDR321W,484.5,ASP1	YDR321W,484.5,ASP1	1	0.448036	0.620117	0.447106	0.097692	0.072417	0.171014	0.022702	0.003455	0.091905	0.535046
YJR111C,581.6,YJR111C	YJR111C,581.6,YJR111C	1	0.315564	0.452462	0.256286	0.080737	-0.058922	0.089198	0.096393	-0.040958	0.154755	0.406719
YNL016W,655.2,PUB1	YNL016W,655.2,PUB1	1	0.459588	0.531993	0.337329	0.030692	0.044114	0.177981		0.036792	0.269341	0.585937
YLR193C,504.3,UPS1	YLR193C,504.3,UPS1	1	0.472016	0.403862	0.352619	0.112146	0.069567	0.272185	-0.009833	-0.010119	0.197728	0.515685
YLR183C,504.12,TOS4	YLR183C,504.12,TOS4	1	0.194638	0.472111	0.509957	0.134677	-0.074133	0.375341	0.07452	0.090214	0.205654	0.588894
YBR019C,523.5,GAL10	YBR019C,523.5,GAL10	1	0.13437	0.402998	0.401799	0.133327		0.164323		0.026344	0.135055	0.490977
YDR079C-A,660.54,TFB5	YDR079C-A,660.54,TFB5	1	0.418466				-0.087119
YER051W,633.33,JHD1	YER051W,633.33,JHD1	1	0.159354	0.535588	0.392444	-0.060126	-0.033251	0.255021	0.050446	0.14106	0.235996	0.496024
YBL101C,625.17,ECM21	YBL101C,625.17,ECM21	1	0.310701	0.601774	0.259384	0.14136	-0.181785	0.151661	0.088627	0.200135	0.232775	0.436877
YPR185W,654.30,ATG13	YPR185W,654.30,ATG13	1	0.458263	0.617272	0.339106	0.131601	-0.142668	0.12503	0.033175	0.172251	0.346483	0.38143
YLL014W,566.4,YLL014W	YLL014W,566.4,YLL014W	1	0.387922	0.418079	0.171283	-0.010686	-0.229046	0.252404	0.012793	0.054349	0.128225	0.319123
YER112W,677.50,LSM4	YER112W,677.50,LSM4	1	0.215825	0.247296	0.14058	0.224485	-0.131344	0.306954	-0.028245	0.056676	-0.079214	0.404689
YLR192C,504.4,HCR1	YLR192C,504.4,HCR1	1	0.39924	0.459046	0.257942	0.310685	-0.232853	0.225948	-0.061243	-0.05105	-0.177042	0.586343
YPR061C,661.62,JID1	YPR061C,661.62,JID1	1	0.339612	0.51198	0.247048	0.354783	-0.153328	0.207444		0.018278	-0.131283	0.581934
YEL040W,676.27,UTR2	YEL040W,676.27,UTR2	1	0.435072	0.569672	0.126773	0.289453	-0.223412	0.288242	0.111844	0.000166	-0.178409	0.603007
YNL277W,485.3,MET2	YNL277W,485.3,MET2	1	0.36672	0.318951	0.028429	0.216574	-0.137034	0.108007	-0.067622	0.067415	-0.067066	0.57534
YNR007C,655.23,ATG3	YNR007C,655.23,ATG3	1	0.445931	0.351103	0.137728	0.320243	-0.167047	0.143361		0.116545	-0.060473	0.595206
YHR179W,526.9,OYE2	YHR179W,526.9,OYE2	1	0.333792	0.235065	0.117015	0.293793	-0.201504	0.126692	0.052288	0.071574	0.040675	0.50988
YCR033W,675.68,SNT1	YCR033W,675.68,SNT1	1	0.240104	0.261269	0.092926	0.082904	-0.147521	0.085027	-0.067042	0.100712	-0.132172	0.44627
YER161C,677.2,SPT2	YER161C,677.2,SPT2	1	0.346989	0.243007	0.157245	0.107587	-0.121662	0.21775	-0.023618	-0.010305	-0.005313	0.297896
YER037W,609.34,PHM8	YER037W,609.34,PHM8	1	0.518768	0.362688	0.189337	0.311935	-0.142531	0.36341		0.008131	0.015416
YMR004W,638.14,MVP1	YMR004W,638.14,MVP1	1	0.390905	0.476857	0.367465	0.172294	-0.069035	0.319022	0.007573	0.005756	-0.043541	0.432017
YGL209W,674.1,MIG2	YGL209W,674.1,MIG2	1	0.382291	0.29532	0.35347	0.230586	-0.106865	0.271617	-0.036775		-0.093779
YNR015W,655.31,SMM1	YNR015W,655.31,SMM1	1	0.47074	0.619721	0.480803	0.229613	0.235173	-0.028894	-0.096518	0.281217	-0.184998	0.456021
YNL098C,505.2,RAS2	YNL098C,505.2,RAS2	1	0.416191	0.483924	0.359552	0.055441	0.187017	0.087884	-0.022521	0.240464	-0.130738	0.435984
YKL056C,652.41,TMA19	YKL056C,652.41,TMA19	1	0.347745	0.530845	0.449078	0.262309	-0.049121	0.073076	0.104332	0.288528	-0.098502	0.57768
YGR205W,653.9,YGR205W	YGR205W,653.9,YGR205W	1	0.404724	0.622272	0.376437	0.266025	-0.009269	-0.029102		0.17925	-0.092889	0.568179
YPL147W,615.15,PXA1	YPL147W,615.15,PXA1	1	0.29144	0.479055	0.362263	0.052247	-0.028551	0.082039	0.042343	0.195344	-0.068678
YKR067W,548.3,GPT2	YKR067W,548.3,GPT2	1	0.420363	0.621059	0.440769	0.147538	-0.115094	0.06103	-0.012945	0.296569	-0.042021	0.63092
YLR264W,574.14,RPS28B	YLR264W,574.14,RPS28B	1	0.472568	0.579285	0.385939	0.166131	-0.035387	-0.04794	0.139192	0.255732	0.088456	0.61764
YKR058W,548.12,GLG1	YKR058W,548.12,GLG1	1	0.520255	0.628783	0.284743	0.187517	0.043561	-0.005552	0.010911	0.197456	0.012052	0.564859
YDR073W,660.47,SNF11	YDR073W,660.47,SNF11	1	0.159643	0.299705	0.246363	0.279917	0.01971	0.118419	-0.055533	0.013733	0.036168	0.33181
YKL023W,652.11,YKL023W	YKL023W,652.11,YKL023W	1	0.23566	0.416051	0.363097	0.346001	-0.031401	-0.04364	-0.067692	0.081351	0.207402	0.525837
YHR204W,644.26,MNL1	YHR204W,644.26,MNL1	1	0.197454	0.479783	0.398506	0.29642	0.001949	0.026721	-0.101036		0.129461	0.560905
YDR485C,631.35,VPS72	YDR485C,631.35,VPS72	1	0.147312	0.192887	0.163674	0.254	-0.023643	-0.069845		0.060227	0.019114	0.389459
YOR023C,668.23,AHC1	YOR023C,668.23,AHC1	1	0.119731	0.322632	0.213129	0.292043	-0.046387	-0.044242	0.003638	0.114128	-0.027668	0.582514
YDR329C,509.5,PEX3	YDR329C,509.5,PEX3	1	0.357971	0.487198	0.498182	0.262751	-0.208991	-0.012171	-0.060032	0.170064	-0.219202	0.611671
YGR053C,613.15,YGR053C	YGR053C,613.15,YGR053C	1	0.422165		0.469763	0.235537	-0.257874	0.014469		0.211512		0.525833
YNL009W,655.8,IDP3	YNL009W,655.8,IDP3	1	0.426527	0.459888	0.441245	0.255932	-0.227929	-0.044054		0.229507	-0.099752	0.553059
YLR303W,639.31,MET17	YLR303W,639.31,MET17	1	0.477705	0.37992	0.445	0.284232	-0.211394	-0.14051		0.159785	-0.043802	0.527336
YKL027W,652.16,YKL027W	YKL027W,652.16,YKL027W	1	0.47309	0.321172	0.304836	0.296625	-0.141187	-0.043285	0.082814	0.075816	-0.219668	0.556562
YOR152C,587.15,YOR152C	YOR152C,587.15,YOR152C	1	0.313331	0.468813	0.495234	0.319311	-0.132937	-0.088301		-0.00607	-0.134485	0.585161
YLL023C,566.13,YLL023C	YLL023C,566.13,YLL023C	1	0.208034	0.538498	0.42603	0.357927	-0.15548	-0.072987	-0.015963	0.083563	-0.025079	0.626808
YDR158W,450.3,HOM2	YDR158W,450.3,HOM2	1	0.185316	0.256502	0.27234	0.297868	-0.140626	-0.074179	-0.05687	0.043571	-0.071225	0.374126
YGR193C,534.5,PDX1	YGR193C,534.5,PDX1	1	0.294237	0.228718	0.320536	0.267963	-0.02597	-0.093315	-0.026485	0.031223	-0.029511	0.474339
YKR096W,568.7,YKR096W	YKR096W,568.7,YKR096W	1	0.275667	0.315948	0.513267	0.319763	-0.077439	-0.010221	-0.005645	0.069514	-0.015211	0.464902
YNL247W,607.24,YNL247W	YNL247W,607.24,YNL247W	1	0.397949	0.40561	0.466467	0.234859	0.009317	-0.259365	0.118017	0.090445	0.035213	0.620168
YPL160W,615.2,CDC60	YPL160W,615.2,CDC60	1	0.437625	0.419666	0.454698	0.338424	0.012233	-0.19121	0.094459	0.189001	0.115793	0.635829
YGR208W,653.12,SER2	YGR208W,653.12,SER2	1	0.495113	0.466899	0.269271	0.364817	-0.084124	-0.216621	0.11149	0.163726	0.046252	0.603002
YBR026C,532.4,ETR1	YBR026C,532.4,ETR1	1	0.4592	0.546032	0.307113	0.36117	-0.161798	-0.292348	0.034508	0.183475	0.146509	0.635219
YDL081C,612.29,RPP1A	YDL081C,612.29,RPP1A	1	0.383422	0.575871	0.315055	0.354846	-0.071813	-0.200529	0.082728	0.15593	0.188035	0.585638
YKL151C,663.46,YKL151C	YKL151C,663.46,YKL151C	1	0.406305	0.637487	0.263181	0.356173	-0.145098	-0.274552	0.01429	0.116657	0.04769	0.604416
YBR121C,678.101,GRS1	YBR121C,678.101,GRS1	1	0.364224	0.543058	0.410882	0.339662	-0.142516	-0.242289		0.079394	0.07472	0.552035
YIL105C,665.4,SLM1	YIL105C,665.4,SLM1	1	0.50093	0.480874	0.283837	0.277478	-0.170384	-0.004379	0.077135	0.256158	0.142346	0.447376
YPL183C,658.43,RTT10	YPL183C,658.43,RTT10	1	0.514248	0.624913	0.438769	0.337232	-0.030029	-0.184398	0.142566	0.200791	0.088003	0.602217
YLR290C,639.41,YLR290C	YLR290C,639.41,YLR290C	1	0.425395	0.501724	0.504895	0.251781	-0.080613	-0.133721	0.073866	0.160916	0.098152	0.52536
YER079W,677.83,YER079W	YER079W,677.83,YER079W	1	0.510516	0.602262	0.505623	0.31497	-0.126291	-0.038015	0.029933	0.1744	0.079328	0.631858
YOR019W,668.19,YOR019W	YOR019W,668.19,YOR019W	1	0.421575	0.597518	0.494939	0.292034	-0.226629	-0.105258		0.174265	0.104251	0.548681
YGR088W,642.20,CTT1	YGR088W,642.20,CTT1	1	0.474838	0.614922	0.446686	0.350327	-0.048049	-0.093551	0.09505	0.232115	0.21166	0.454453
YHR208W,644.30,BAT1	YHR208W,644.30,BAT1	1	0.427179	0.593229	0.397407	0.323617	-0.130988	-0.027806	0.152557	0.151307	0.205468	0.555313
YBR183W,678.43,YPC1	YBR183W,678.43,YPC1	1	0.400815	0.612177	0.470564	0.366179	-0.12018	-0.061349		0.160859	0.186481	0.567179
YER053C,633.35,PIC2	YER053C,633.35,PIC2	1	0.509124	0.578062	0.408486	0.317955	-0.215096	-0.165968	0.077986	0.16561	0.214488	0.613165
YCR004C,675.38,YCP4	YCR004C,675.38,YCP4	1	0.21597	0.564822	0.354117	0.212526	-0.155826	-0.237338	0.096648	0.13017	-0.079154	0.495097
YMR175W,483.1,SIP18	YMR175W,483.1,SIP18	1	0.338771		0.376954	0.334476	-0.228658	-0.275915		0.160417		0.608124
YJR016C,646.44,ILV3	YJR016C,646.44,ILV3	1	0.288822	0.638664	0.433124	0.283516	-0.112736	-0.154084	0.231762	0.154574	0.054376	0.49347
YJL143W,648.46,TIM17	YJL143W,648.46,TIM17	1	0.19953	0.407775	0.207147	0.110512	-0.036607	-0.163385	-0.033209	0.098842	0.095457	0.44085
YKR014C,624.29,YPT52	YKR014C,624.29,YPT52	1	0.340552	0.464819	0.300348	0.154202	-0.132712	-0.223563	0.001902	0.124075	0.066168	0.594562
YNR002C,655.19,ATO2	YNR002C,655.19,ATO2	1	0.206509	0.583601	0.320269	0.22518	-0.094531	-0.1518		0.275311	-0.018713	0.596805
YBR297W,637.42,MAL33	YBR297W,637.42,MAL33	1	0.321519	0.4564	0.33369	0.14097	-0.0785	-0.104018	-0.034945	0.198916	-0.014475	0.51458
YKL026C,652.14,GPX1	YKL026C,652.14,GPX1	1	0.39696	0.533478	0.345134	0.279051	-0.190871	-0.152753		0.241402	0.059649	0.621777
YMR174C,483.2,PAI3	YMR174C,483.2,PAI3	1	0.274695		0.418429	0.332313	-0.235943	0.097052	0.008509	0.225024	0.081212	0.631119
YBR079C,678.145,RPG1	YBR079C,678.145,RPG1	1	0.278817	0.515543	0.421088	0.307755	-0.1914			0.224158		0.612501
YNL178W,667.33,RPS3	YNL178W,667.33,RPS3	1	0.19353	0.602578	0.418912	0.367771	-0.159821	0.072878	0.069608	0.113132	0.065961	0.588591
YOL039W,614.7,RPP2A	YOL039W,614.7,RPP2A	1	0.237485	0.605609	0.497134	0.350556	-0.148379	0.081667	-0.005475	0.184518	0.09763	0.602315
YMR116C,657.22,ASC1	YMR116C,657.22,ASC1	1	0.344163	0.59306	0.410202	0.360956	-0.153106	-0.057372	0.117339	0.191179	0.011813	0.573214
YHL015W,513.2,RPS20	YHL015W,513.2,RPS20	1	0.336994	0.542869	0.414898	0.356297	-0.130532	-0.001423	0.147016	0.232713	0.057649	0.584642
YLR340W,463.3,RPP0	YLR340W,463.3,RPP0	1	0.363427	0.605633	0.398332	0.377284	-0.120767	0.01476	0.047335	0.241555	0.018491	0.613196
YLR060W,672.42,FRS1	YLR060W,672.42,FRS1	1	0.206714	0.388784	0.305508	0.302436	-0.169432	-0.158122	0.092412	0.225168	0.061433	0.629694
YPR033C,661.39,HTS1	YPR033C,661.39,HTS1	1	0.173542	0.516498	0.47974	0.301758	-0.241567	-0.055412	0.106132	0.202235	0.000232	0.635467
YLR149C,528.7,YLR149C	YLR149C,528.7,YLR149C	1	0.136999		0.48477	0.346786	-0.237027	-0.081725		0.218469	0.169753	0.629465
YGL245W,621.13,GUS1	YGL245W,621.13,GUS1	1	0.238986	0.310017	0.196361	0.182592	-0.19674	-0.163937	0.055839	0.031592	-0.004008	0.4736
YGR185C,534.12,TYS1	YGR185C,534.12,TYS1	1	0.319355	0.378361	0.274249	0.252876	-0.174072	-0.039912	0.085367	-0.032265	-0.02253	0.463772
YJR143C,558.12,PMT4	YJR143C,558.12,PMT4	1	0.30939	0.357013	0.262486	0.29427	-0.222615	0.024637	0.021407	-0.077551	0.029727	0.575
YLL033W,605.13,YLL033W	YLL033W,605.13,YLL033W	1	0.279592	0.199351	0.080419	0.199016	-0.148344	-0.023284	-0.000827	-0.054878	0.034908	0.4022
YJL083W,597.19,TAX4	YJL083W,597.19,TAX4	1	0.308429	0.470759	0.397436	-0.031864	-0.087731	-0.027963		0.108151	0.077532
YLR412W,662.33,YLR412W	YLR412W,662.33,YLR412W	1	0.252608	0.566737	0.423886	0.026173	-0.139723	-0.050585	0.096375		0.178799	0.518578
YBR018C,523.6,GAL7	YBR018C,523.6,GAL7	1	0.280909	0.59318	0.478497	0.123351	-0.168867	0.008988		0.011095	0.148816
YDR505C,631.16,PSP1	YDR505C,631.16,PSP1	1	0.30808	0.602158	0.501991	-0.040597	-0.169105	0.088857	-0.015053		0.207174	0.542773
YMR087W,556.16,YMR087W	YMR087W,556.16,YMR087W	1	0.343077	0.459138	0.442009	-0.109436	-0.179495	0.121069	0.040758	0.101943	0.164237	0.586094
YOR205C,583.3,YOR205C	YOR205C,583.3,YOR205C	1	0.457587	0.509273	0.398498	0.161402	-0.103857	-0.0625	-0.022594	0.21667	0.308798
YPL196W,658.30,OXR1	YPL196W,658.30,OXR1	1	0.448646	0.571649	0.524143	0.22068	-0.173599	-0.006914	-0.000721	0.169121	0.211577	0.45745
YJL023C,646.9,PET130	YJL023C,646.9,PET130	1	0.395302	0.40643	0.460808	0.09283	-0.178569	-0.028727	-0.0044	0.166512	0.164043	0.508545
YDR513W,631.9,GRX2	YDR513W,631.9,GRX2	1	0.460327	0.474103	0.464557	0.072593	-0.222618	-0.104249	0.09265	0.206426	0.207562	0.644291
YFR049W,628.6,YMR31	YFR049W,628.6,YMR31	1	0.448555	0.551067	0.435833	0.099184	-0.215869	-0.13899	0.003391	0.25741	0.238294	0.582879
YBR261C,595.19,YBR261C	YBR261C,595.19,YBR261C	1	0.420941	0.558296	0.317763	0.038198	-0.218121	-0.039608	0.029359		0.253932	0.4468
YKR002W,624.17,PAP1	YKR002W,624.17,PAP1	1	0.469439	0.403433	0.31966	0.046248	-0.052353	-0.141037	0.027341	0.015197	0.005792	0.403933
YDL204W,618.30,RTN2	YDL204W,618.30,RTN2	1	0.511593	0.580416	0.487766	0.151887	-0.070975	-0.174641	0.10275	0.092426	0.145912	0.509433
YKR089C,575.4,TGL4	YKR089C,575.4,TGL4	1	0.460249	0.588301	0.464554	0.126175	-0.181215	-0.029574	0.005564	0.114624	-0.019018	0.556213
YKL168C,663.29,KKQ8	YKL168C,663.29,KKQ8	1	0.497997	0.638464	0.511323	0.062866	-0.197512	-0.135861	0.006206	0.07403	-0.01055	0.592131
YOR223W,635.6,YOR223W	YOR223W,635.6,YOR223W	1	0.379213	0.403867	0.364302	0.109733	-0.160068	-0.113389	-0.031944	0.042266	-0.011486	0.436179
YEL024W,676.13,RIP1	YEL024W,676.13,RIP1	1	0.476234	0.513218	0.503002	0.05063	-0.122359	-0.143176	-0.009366	0.131623	0.086507	0.568183
YER101C,677.60,AST2	YER101C,677.60,AST2	1	0.471087	0.606167	0.452663	0.010257	-0.251725	0.001942	0.048638	0.138644	-0.025336	0.563996
YGR048W,613.18,UFD1	YGR048W,613.18,UFD1	1	0.497838	0.447078	0.466126	0.063875	-0.182825	-0.013652	0.079891	0.054879	0.123554	0.483537
YDR515W,631.7,SLF1	YDR515W,631.7,SLF1	1	0.498251	0.359646	0.421307	-0.002969	-0.160329	0.017551		0.074686	-0.0045	0.431803
YDR067C,660.41,YDR067C	YDR067C,660.41,YDR067C	1	0.49761	0.438891	0.309191	0.03553	-0.136696	-0.064282		0.227688	0.106022	0.491535
YPR085C,636.43,YPR085C	YPR085C,636.43,YPR085C	1	0.384209	0.35602	0.28479	0.049481	-0.137703	-0.061835	0.015383		0.069166
YEL056W,676.43,HAT2	YEL056W,676.43,HAT2	1	0.464491	0.370672	0.296967	-0.054902	-0.16398	-0.086364	0.101623	0.107124	0.069342	0.350303
YDR144C,591.21,MKC7	YDR144C,591.21,MKC7	1	0.479721	0.571313	0.083681	-0.033113	-0.195332	-0.186914	0.128277	0.092213	0.139216	0.600645
YER054C,633.37,GIP2	YER054C,633.37,GIP2	1	0.46348	0.576494	0.200085	0.094272	-0.21508	-0.017068		0.121321	0.136234	0.579264
YML057C-A,555.18,	YML057C-A,555.18,	1					-0.139509
YIL156W,640.19,UBP7	YIL156W,640.19,UBP7	1	0.381447	0.51676	0.090319	0.151387	-0.10588	0.003372	0.007174	0.116241	0.151181	0.527014
YCR053W,666.20,THR4	YCR053W,666.20,THR4	1	0.345558	0.477175	0.152904	0.064446	-0.130389	-0.111629	0.118796	0.104921	0.137999	0.598345
YGL105W,557.13,ARC1	YGL105W,557.13,ARC1	1	0.397215	0.435237	0.275453	0.112807	-0.215729	-0.064173	0.090801	-0.091825	0.055232	0.545478
YDR529C,569.7,QCR7	YDR529C,569.7,QCR7	1	0.349126	0.435343	0.253319	0.036617	-0.104869	-0.080435	0.037351	-0.013337	0.140863	0.522333
YNL153C,667.9,GIM3	YNL153C,667.9,GIM3	1	0.507058	0.460924	0.261799	-0.011335	-0.196125	0.01474	0.087388	-0.064964	0.134912	0.607164
YPR186C,654.31,PZF1	YPR186C,654.31,PZF1	1	0.496504	0.479579	0.196445	0.027945	-0.125301	0.1262	0.104312	0.011566	0.130906	0.568414
YEL021W,645.49,URA3	YEL021W,645.49,URA3	1	0.402921	0.287821	0.164552	0.066502	-0.093654	0.002611		-0.031962	-0.027803	0.446711
YMR135C,657.41,GID8	YMR135C,657.41,GID8	1	0.47428	0.450237	0.495052	-0.028366	-0.178673	-0.297562	-0.019961	-0.00553	0.095298	0.621011
YMR034C,638.43,YMR034C	YMR034C,638.43,YMR034C	1	0.247384	0.17536	0.456682	0.089383	-0.083086	-0.176362		0.026194	0.097142	0.548155
YBR173C,678.50,UMP1	YBR173C,678.50,UMP1	1	0.497894	0.273775	0.053249	0.105752	-0.195825	0.051844	0.039231	-0.009477	0.098525	0.311522
YBR002C,650.5,RER2	YBR002C,650.5,RER2	1	0.482718	0.435197	0.004687	0.194069	-0.153638	-0.00574	0.166619	-0.105555	0.112283	0.488988
YML091C,643.11,RPM2	YML091C,643.11,RPM2	1	0.359506	0.592363	0.059865	0.317611	-0.027204	0.064325	0.002722	0.028558	0.096535	0.38339
YCR043C,666.12,YCR043C	YCR043C,666.12,YCR043C	1	0.386115	0.598873	0.129808	0.195995	-0.117693	0.094005	0.029285	0.017033	0.050219	0.493549
YIL107C,665.6,PFK26	YIL107C,665.6,PFK26	1	0.453728	0.604358	0.144404	0.368081	-0.190076	-0.174894	0.09074	0.007944	0.084235	0.609743
YDR226W,516.10,ADK1	YDR226W,516.10,ADK1	1	0.389536	0.477211	0.141303	0.322026	-0.125853	0.027382	0.025943	0.001471	0.071821	0.497526
YIL135C,665.35,VHS2	YIL135C,665.35,VHS2	1	0.517994	0.427427	-0.030989	0.317201	-0.155919	-0.011806	-0.01864	0.063958	0.010261	0.41843
YMR111C,657.17,YMR111C	YMR111C,657.17,YMR111C	1	0.475085	0.483298	0.126737	0.183916	-0.154738	-0.093379	0.014824	0.083593	-0.084006
YPL254W,637.19,HFI1	YPL254W,637.19,HFI1	1	0.439727	0.561036	0.168056	0.233749	-0.165184	-0.053634	0.038162	-0.073532	-0.143037	0.47812
YKL134C,559.10,OCT1	YKL134C,559.10,OCT1	1	0.259094	0.43861	0.189409	0.131426	-0.241018	-0.017127	-0.043007	0.178107	-0.161573	0.383837
YDR202C,596.27,RAV2	YDR202C,596.27,RAV2	1	0.492537	0.597822	0.203068	0.317701	-0.196255	0.124016	0.019776	0.267272	-0.060556	0.498709
YER020W,645.17,GPA2	YER020W,645.17,GPA2	1	0.473305	0.554072	0.339604	0.366781	-0.179215	-0.047408	0.035237	0.172721	-0.063858	0.509769
YPR009W,661.15,SUT2	YPR009W,661.15,SUT2	1	0.452977	0.168299	0.077923	0.123993	-0.16357	0.190881	0.072566	0.164084	0.149515	0.294341
YGR240C,653.40,PFK1	YGR240C,653.40,PFK1	1	0.491691	0.277826	0.031435	-0.014565	-0.175722	0.128736	0.0725	0.042676	0.17696	0.588644
YDL039C,554.11,PRM7	YDL039C,554.11,PRM7	1	0.472249	0.348997	0.017843	0.042298	-0.212748	0.224068	0.135321		0.144976
YLR065C,672.46,YLR065C	YLR065C,672.46,YLR065C	1	0.386576	0.213709	0.051044	0.149402	-0.207977	0.192269	0.07605	0.241604	0.015829	0.58388
YLR038C,672.21,COX12	YLR038C,672.21,COX12	1	0.435257	0.338999	0.013717	0.149303	-0.197489	0.186501	0.041668	0.244881	0.176062	0.608731
YOR075W,668.67,UFE1	YOR075W,668.67,UFE1	1	0.443731	0.294618	0.146876	0.001483	-0.203801	0.074184	0.059792	0.079409	-0.05723	0.440262
YLR395C,662.17,COX8	YLR395C,662.17,COX8	1	0.464079	0.317366	0.099119	0.078512	-0.19132	0.313609	0.065837	0.200325	0.024426	0.533529
YDR057W,660.31,YOS9	YDR057W,660.31,YOS9	1	0.426949	0.339445	0.123576	0.029219	-0.173823	0.141792	0.049531	0.189393	0.049374	0.378068
YNL052W,627.44,COX5A	YNL052W,627.44,COX5A	1	0.48017	0.351484	0.052869	0.067015	-0.237495	0.194662	-0.000818	0.224208	0.067355	0.457438
YOR162C,587.25,YRR1	YOR162C,587.25,YRR1	1	0.463806	0.391238	0.100786	0.057413	-0.221337	0.198664		0.123143	-0.056101	0.402291
YDL017W,542.8,CDC7	YDL017W,542.8,CDC7	1	0.473601	0.266155	0.130231	-0.091917	-0.21572	0.25057	0.086207	0.253454	-0.033012	0.395892
YJL124C,546.15,LSM1	YJL124C,546.15,LSM1	1	0.483445	0.273026	0.129027	-0.093562	-0.199683	0.219549	0.071775	0.208029	-0.1748	0.477159
YNL027W,578.10,CRZ1	YNL027W,578.10,CRZ1	1	0.448022	0.404315	0.007311	0.095382	-0.117517	0.012383		0.156641	0.128429	0.317334
YGL187C,674.19,COX4	YGL187C,674.19,COX4	1	0.431107	0.343488	-0.005521	0.00462	-0.139911	0.004965	0.005298	0.235611	0.075808	0.211257
YBR114W,678.107,RAD16	YBR114W,678.107,RAD16	1	0.473687	0.397424	0.125984	0.109595	-0.236239	-0.074324			0.147988	0.252692
YBL081W,616.31,YBL081W	YBL081W,616.31,YBL081W	1	0.518532	0.560393	0.130045	-0.040791	-0.155422	0.137349	-0.096961	0.289698	0.069708	0.439559
YLR025W,672.7,SNF7	YLR025W,672.7,SNF7	1	0.434154	0.407047	0.106436	0.206067	-0.200421	0.122215	-0.024772	0.286162	0.106718	0.437014
YMR256C,671.50,COX7	YMR256C,671.50,COX7	1	0.453606	0.50113	0.030502	0.158019	-0.20966	0.243847	-0.027745	0.290855	0.178467	0.468859
YGL166W,674.37,CUP2	YGL166W,674.37,CUP2	1	0.493861	0.570104	0.032008	0.120285	-0.206523	0.189465	-0.036757	0.23019	0.116227	0.53325
YOR194C,583.11,TOA1	YOR194C,583.11,TOA1	1	0.226212	0.267291	-0.120156	0.076541	-0.091392	0.065373	-0.018253	0.09921	0.186412	0.433527
YPL222W,658.5,YPL222W	YPL222W,658.5,YPL222W	1	0.286431	0.38651	-0.17315	0.228151	-0.15438	0.019966	0.013989	0.196247	0.206819	0.625191
YKL024C,652.12,URA6	YKL024C,652.12,URA6	1	0.447277	0.488504	-0.039466	0.107624	-0.051954	0.037681	-1.5e-05	0.06219	0.25319	0.526844
YLL016W,566.6,SDC25	YLL016W,566.6,SDC25	1			-0.065882	0.103746	-0.090517	-0.007837		0.081572	0.203307	0.394061
YCR079W,666.41,PTC6	YCR079W,666.41,PTC6	1	0.357859	0.408475	-0.191737	0.305692	-0.037436	0.029906	0.063445	0.195098	-0.03704	0.526561
YJL217W,622.24,YJL217W	YJL217W,622.24,YJL217W	1	0.208732	0.583162	-0.198971	0.35655	-0.051667	-0.039309	-0.142526	0.141062	0.205227	0.585239
YMR202W,651.26,ERG2	YMR202W,651.26,ERG2	1	0.361177	0.595698	-0.106976	0.355888	-0.1946	0.119846	0.101244	0.194477	0.22378	0.56813
YOR167C,587.30,RPS28A	YOR167C,587.30,RPS28A	1	0.371398	0.526378	-0.230074	0.333438	-0.118444	0.040926	0.084535	0.192386	0.294407	0.603666
YJL190C,648.7,RPS22A	YJL190C,648.7,RPS22A	1	0.159735	0.613284	-0.061465	0.378359	-0.118338	0.132542	0.150714	0.240988	0.1076	0.614049
YJL048C,471.3,UBX6	YJL048C,471.3,UBX6	1	0.232082	0.580262	-0.108702	0.292587	-0.164219	-0.049529	0.06573	0.142066	0.101778	0.579803
YHR106W,552.10,TRR2	YHR106W,552.10,TRR2	1	0.215454	0.441138	-0.022936	0.260161	-0.195889	-0.001275		0.118991	0.092038	0.426561
YPR151C,474.6,SUE1	YPR151C,474.6,SUE1	1	0.193186	0.588829	-0.053968	0.336754	-0.162053	0.038704		0.068735	0.076579	0.619845
YPR008W,661.14,HAA1	YPR008W,661.14,HAA1	1	0.149409	0.301013	0.070219	0.115407	-0.226438	-0.035711	0.049557	0.105107	0.125999	0.527356
YKL217W,579.2,JEN1	YKL217W,579.2,JEN1	1	0.220282	0.531952	0.080641	0.184784	-0.061023	0.097919		0.254249	0.172772	0.562139
YDR382W,530.7,RPP2B	YDR382W,530.7,RPP2B	1	0.285763	0.612172	-0.01729	0.147285	-0.13741	0.174138	0.01301	0.219522	0.117692	0.601796
YDL004W,611.5,ATP16	YDL004W,611.5,ATP16	1	0.16338	0.545977	0.104969	0.268571	-0.087765	0.180582	0.006104	0.243422	-0.005543	0.605491
YHL032C,602.13,GUT1	YHL032C,602.13,GUT1	1	0.196682	0.475842	0.000355	0.131188	0.032196	0.186343		0.178668	-0.008681	0.46388
YEL011W,676.10,GLC3	YEL011W,676.10,GLC3	1	0.502914	0.608282	0.203959	0.295592	-0.120884	0.053646	0.372194	0.194217	0.313425	0.609492
YNL012W,655.5,SPO1	YNL012W,655.5,SPO1	1	0.376624	0.494761	0.194793	0.325998	-0.115543	-0.035131			0.185191	0.437008
YLR249W,603.6,YEF3	YLR249W,603.6,YEF3	1	0.405829	0.573338	0.171126	0.311647	-0.107902	0.072056	0.160924	0.204398	0.255344	0.622523
YBL092W,625.11,RPL32	YBL092W,625.11,RPL32	1	0.338578	0.602953	0.120314	0.345902	-0.120673	0.120024	0.119328	0.170075	0.226132	0.600156
YOL040C,614.6,RPS15	YOL040C,614.6,RPS15	1	0.226072	0.586087	0.179511	0.312553	-0.124009	0.021126	0.086074	0.187027	0.180387	0.576902
YLR075W,672.56,RPL10	YLR075W,672.56,RPL10	1	0.207005	0.517978	0.083795	0.223028	-0.099326	-0.037288	0.089382	0.183568	0.152361	0.597143
YPL200W,658.27,CSM4	YPL200W,658.27,CSM4	1	0.212537		0.102976			-0.015617		0.162298		0.50943
YMR296C,671.9,LCB1	YMR296C,671.9,LCB1	1	0.227793	0.567144	0.086155	0.306156	-0.184593	0.137846	-0.086308	0.137546	-0.004351	0.553633
YDL194W,618.21,SNF3	YDL194W,618.21,SNF3	1	0.201226	0.461683	0.081209	0.236059	-0.166275	0.05489	-0.052865	0.057665	0.09548	0.450111
YPR125W,636.10,YLH47	YPR125W,636.10,YLH47	1	0.232824	0.510196	0.207925	0.127141	-0.135082	0.050086	-0.024904	0.111985	0.050915	0.603603
YMR081C,556.12,ISF1	YMR081C,556.12,ISF1	1	0.274658	0.505155	0.181288		-0.113148	0.110286		0.09645	0.121818	0.589563
YLR254C,603.2,NDL1	YLR254C,603.2,NDL1	1	0.281185	0.433819	0.250205	0.248826	-0.156124	0.090003	-0.09064	0.075857	0.094684	0.598168
YGR070W,642.3,ROM1	YGR070W,642.3,ROM1	1	0.293738	0.43118	-0.120876	0.206499	-0.153132	0.226795	0.046745	0.141643	0.161277	0.592643
YER004W,645.36,YER004W	YER004W,645.36,YER004W	1	0.406456	0.468768	-0.075358	0.277113	-0.223983	0.195901	0.045322	0.139084	0.081565	0.520315
YHR090C,570.9,YNG2	YHR090C,570.9,YNG2	1	0.269494	0.324807	-0.090259	0.228394	-0.042846	0.261892	-0.006942	0.052078	0.058131	0.452971
YBR072W,678.152,HSP26	YBR072W,678.152,HSP26	1	0.335217	0.346265	-0.224372	0.319799	-0.128376	0.279358	0.16296	-0.022547	0.028958	0.577905
YBR028C,532.5,YBR028C	YBR028C,532.5,YBR028C	1	0.37042	0.413239	-0.03541	0.296724	-0.076865	0.212232	0.078894	-0.062946	-0.08871	0.407077
YOR166C,587.29,SWT1	YOR166C,587.29,SWT1	1	0.267331	0.531129	-0.071665	0.303629	-0.115001	0.20341	-0.007998	-0.105383	0.005449	0.559014
YKR018C,624.33,YKR018C	YKR018C,624.33,YKR018C	1	0.326205	0.301247	0.132307	0.230963	-0.188215	0.355542	0.022985	0.068526	0.219079	0.589973
YIL065C,633.16,FIS1	YIL065C,633.16,FIS1	1	0.471286	0.463459	0.203302	0.247918	-0.243869	0.354178	-0.015041	0.018181	0.344116	0.562016
YLR167W,459.6,RPS31	YLR167W,459.6,RPS31	1	0.322293	0.282208	0.132877	0.082144	-0.177411	0.271744	0.110669	0.134931	0.254154	0.590875
YGR105W,642.37,VMA21	YGR105W,642.37,VMA21	1	0.456084	0.330417	0.177457	0.089289	-0.104973	0.285528	0.007809	0.114948	0.212657	0.426792
YBR269C,595.26,YBR269C	YBR269C,595.26,YBR269C	1	0.345507	0.566835	-0.020681	0.321423	-0.22121	0.345976	0.043248	0.140299	0.145361	0.482054
YDL234C,533.2,GYP7	YDL234C,533.2,GYP7	1	0.479022	0.572823	0.086996	0.331542	-0.184045	0.375825	0.03791	0.064313	0.105391	0.569798
YOR385W,579.1,YOR385W	YOR385W,579.1,YOR385W	1	0.332552	0.502293	0.10885	0.311504	-0.085813	0.347291	-0.004577	0.0727	0.174984	0.362027
YKR046C,518.11,PET10	YKR046C,518.11,PET10	1	0.340805	0.5297	-0.005287	0.244261	-0.106866	0.145578	0.121695	0.056453	0.210118	0.585304
YCR035C,675.70,RRP43	YCR035C,675.70,RRP43	1	0.35422	0.488614	0.045098	0.290016	-0.038517	0.229671	0.160898	-0.00826	0.233989	0.529526
YPL054W,521.4,LEE1	YPL054W,521.4,LEE1	1	0.367451	0.571746	0.10981	0.329779	-0.179595	0.190503		-0.059402	0.249905	0.527501
YAL053W,664.11,FLC2	YAL053W,664.11,FLC2	1	0.205992		0.022709	0.160494	-0.092913	0.130052			0.116658	0.232031
YHR167W,599.19,THP2	YHR167W,599.19,THP2	1	0.368084	0.519453	0.128226	0.180403	-0.164607	0.296606	0.052225	-0.05031	0.202372	0.403707
YEL009C,645.47,GCN4	YEL009C,645.47,GCN4	1	0.317328	0.492645	0.380414	0.097059	0.096053	0.117786	0.161047	-0.078948	-0.070069	0.083596
YKR011C,624.26,YKR011C	YKR011C,624.26,YKR011C	1	0.503806	0.563329	0.507734	0.333037	0.152339	0.071829	0.120814	-0.079053	0.07026	0.16311
YKL035W,652.23,UGP1	YKL035W,652.23,UGP1	1	0.440955	0.553072	0.469734	0.332075	0.189801	-0.018881	-0.008102	-0.026072	-0.108483	0.275504
YLR229C,603.22,CDC42	YLR229C,603.22,CDC42	1	0.408312	0.574368	0.259088	0.218188	0.153573	0.159509	0.062176	-0.113202	-0.073628	0.39105
YKL110C,593.10,KTI12	YKL110C,593.10,KTI12	1	0.498431	0.479603	0.512214	0.083071	0.195129	0.235489	0.140278	-0.01908	-0.115184	0.367973
YCR028C,675.63,FEN2	YCR028C,675.63,FEN2	1	0.411576	0.306978	0.30368	0.089785	0.01268	0.065119		0.032829	0.058163	0.24854
YJL025W,646.7,RRN7	YJL025W,646.7,RRN7	1	0.504887	0.492138	0.437139	0.129925	0.153712	0.039774	-0.102587	0.122249	0.09394	0.206971
YIL085C,609.15,KTR7	YIL085C,609.15,KTR7	1	0.417461	0.377586	0.34532	0.037333	0.219582	0.040204	0.111111	0.12985	0.136821	0.08944
YLR014C,586.21,PPR1	YLR014C,586.21,PPR1	1	0.525005	0.537646	0.466712	0.200724	0.187646	0.001493	0.088987	0.015294	0.203644	0.206883
YLR407W,662.28,YLR407W	YLR407W,662.28,YLR407W	1	0.446073	0.350587	0.317989	0.11913	0.208269	-0.000161	0.090834	0.019092	0.121591	0.053841
YDL107W,561.21,MSS2	YDL107W,561.21,MSS2	1	0.489124	0.332034	0.432514	0.055548	0.244303	0.078373	0.067698	0.025439	0.001243	0.042912
YOR290C,544.4,SNF2	YOR290C,544.4,SNF2	1	0.429741	0.313829	0.159359	0.066083	0.150582	0.04135	-0.025459	0.081636	0.229734	0.075317
YNL291C,641.40,MID1	YNL291C,641.40,MID1	1	0.498446		0.395983	0.164524	0.126366	0.334958			0.055816	0.274868
YPR104C,636.28,FHL1	YPR104C,636.28,FHL1	1	0.499858	0.279553	0.353724	0.223102	0.10924	0.289511	0.120149	0.06483	0.063031	0.206263
YML029W,436.2,USA1	YML029W,436.2,USA1	1	0.472324	0.364669	0.395977	0.183767	0.21479	0.298095	0.057822	0.245267	-0.063377
YPL184C,658.41,YPL184C	YPL184C,658.41,YPL184C	1	0.428255	0.338614	0.357746	0.204036	0.166957	0.294015	0.009402	0.217054	0.032094	0.148588
YER050C,633.32,RSM18	YER050C,633.32,RSM18	1	0.32533	0.395807	0.278482	0.212124	0.214735	0.200448		0.345743	0.036036	0.345767
YDL179W,618.7,PCL9	YDL179W,618.7,PCL9	1	0.202824	0.310492	0.322383	0.200492	0.175202	0.350761	-0.108433	0.208956	0.111228
YMR108W,657.14,ILV2	YMR108W,657.14,ILV2	1	0.266376	0.478022	0.379628	0.269534	-0.000916	0.208354	0.128618	0.127401	0.083565	0.091219
YLR257W,574.21,YLR257W	YLR257W,574.21,YLR257W	1	0.305622	0.599997	0.341701	0.347496	0.157973	0.210761	-0.014309	0.078916	0.036465	0.078129
YMR301C,671.4,ATM1	YMR301C,671.4,ATM1	1	0.254921	0.452175	0.337111	0.226984	0.171803	0.134371	0.131824	0.197143	0.168901	0.174554
YLR063W,672.44,YLR063W	YLR063W,672.44,YLR063W	1	0.446971	0.61974	0.438341	0.21243	0.202651	0.259682	0.141757	0.261148	0.182498	0.037761
YBR271W,595.28,YBR271W	YBR271W,595.28,YBR271W	1	0.010747	0.574293	0.354783	0.165566	0.217686	0.088381	0.285824	0.133367	0.201811	0.441324
YKR056W,548.14,TRM2	YKR056W,548.14,TRM2	1	0.004973	0.540389	0.466758	0.189336	0.188078	0.128824	0.145728	0.149884	0.273325	0.372849
YNL075W,627.22,IMP4	YNL075W,627.22,IMP4	1	0.048685	0.593464	0.506355	0.166903	0.213541	0.044099	0.197275	-0.078707	0.185174	0.645641
YOR001W,482.4,RRP6	YOR001W,482.4,RRP6	1	0.173262	0.575564	0.441457	0.044543	0.170482	0.080446	0.226176	-0.083532	0.124884	0.584142
YDR365C,580.20,ESF1	YDR365C,580.20,ESF1	1	0.061018	0.541557	0.407652	0.235305	0.26376	0.136843			0.132874	0.560434
YHR170W,599.22,NMD3	YHR170W,599.22,NMD3	1	0.129114	0.586264	0.44256	0.346344	0.250177	0.104148	0.237193	0.036093	0.208255	0.595396
YDR165W,522.9,TRM82	YDR165W,522.9,TRM82	1	0.177603	0.585811	0.4989	0.326663	0.246866	0.041846	0.230976	0.065243	0.121854
YGR093W,642.25,YGR093W	YGR093W,642.25,YGR093W	1	0.175245	0.479208	0.33398	0.29939	0.114973	0.092548	0.091936	0.015144	0.177617	0.637969
YJL125C,573.1,GCD14	YJL125C,573.1,GCD14	1	0.091894	0.59324	0.400759	0.197337	0.181874	0.222422	0.131901	-0.107794	0.271697	0.465821
YKL113C,593.8,RAD27	YKL113C,593.8,RAD27	1	0.143393	0.560457	0.504986	0.164856	0.108195	0.33478	0.042057	-0.032919	0.186639	0.600596
YPR184W,654.29,GDB1	YPR184W,654.29,GDB1	1	-0.052382	0.537194	0.459034	0.301994	0.119726	0.318147	0.030094	-0.09101	0.117508	0.602872
YGL125W,674.75,MET13	YGL125W,674.75,MET13	1	0.0539	0.415944	0.363558	0.380024	0.114127	0.076792	-0.012121	0.037999	0.243605	0.29785
YEL022W,676.11,GEA2	YEL022W,676.11,GEA2	1	0.068391	0.281979	0.369104	0.194206	0.186963	0.007542	0.052087	0.008424	0.304375	0.201125
YNL164C,667.22,IBD2	YNL164C,667.22,IBD2	1	0.046307	0.524349	0.349781	0.214539	0.136301	0.015779	0.065145	0.010238	0.286916
YDR511W,631.11,ACN9	YDR511W,631.11,ACN9	1	0.068655	0.467468	0.505961	0.183761	0.128445	0.032635	-0.04959	-0.052636	0.289566	0.374196
YIR005W,536.3,IST3	YIR005W,536.3,IST3	1	0.148832	0.307746	0.290976	0.242195	0.190574	0.094418	-0.058333	-0.117658	0.303087	0.277397
YMR029C,638.38,FAR8	YMR029C,638.38,FAR8	1	0.460625	0.33584	0.278088	0.077228	0.016607	0.156933	0.05022	0.263083	0.213033	0.425436
YJL053W,469.2,PEP8	YJL053W,469.2,PEP8	1	0.463222	0.305616	0.436781	0.112065	0.191436	0.107795	0.041046	0.106105	0.213139	0.232259
YBR272C,595.29,HSM3	YBR272C,595.29,HSM3	1	0.481027	0.263731	0.385033	0.204643	0.227133	0.173087	0.036038	0.233175	0.179523	0.36617
YKL167C,663.30,MRP49	YKL167C,663.30,MRP49	1	0.468756	0.2542	0.337296	0.096864	0.202931	0.166417	-0.045447		0.169427	0.434354
YML075C,643.26,HMG1	YML075C,643.26,HMG1	1	0.471428	0.161175	0.333332	0.315663	0.211225	0.178406	0.087708	-0.09972	0.215326	0.257651
YCL034W,675.8,LSB5	YCL034W,675.8,LSB5	1	0.456209	0.096902	0.438079	0.345928	0.21418	0.156261	-0.012432	-0.011926	0.148051	0.30766
YDR245W,630.50,MNN10	YDR245W,630.50,MNN10	1	0.437021	0.225553	0.39208	0.356624	0.144649	0.140111	0.12638	0.102168	0.206368	0.505281
YER001W,645.39,MNN1	YER001W,645.39,MNN1	1	0.44705	0.178681	0.480842	0.3406	0.124527	0.194945	0.137552	0.042971	0.185585	0.439825
YNL141W,540.2,AAH1	YNL141W,540.2,AAH1	1	0.454844	0.418115	0.502002	0.354324	0.234436	0.241003	0.127721	0.014931	0.25061	0.580166
YPL154C,615.8,PEP4	YPL154C,615.8,PEP4	1	0.450325	0.336191	0.466473	0.321954	0.226361	0.365239	0.066133	0.028534	0.174617	0.613619
YCR087C-A,666.47,YCR087C-A	YCR087C-A,666.47,YCR087C-A	1	0.417987			0.334808	0.253404					0.543413
YIL091C,609.10,YIL091C	YIL091C,609.10,YIL091C	1	0.394993	0.274243	0.417952	0.325573	0.240654	0.310007	0.074144	0.004485	0.245085	0.532
YKL165C,663.33,MCD4	YKL165C,663.33,MCD4	1	0.33985	0.279012	0.236159	0.312908	0.229147	0.214908	0.054605	0.128576	0.17685	0.511684
YHR104W,552.12,GRE3	YHR104W,552.12,GRE3	1	0.478656	0.281843	0.471273	0.198089	0.170959	0.393224	0.118559	-0.036574	0.220515	0.500463
YPL157W,615.5,TGS1	YPL157W,615.5,TGS1	1	0.523992		0.407095	0.131305	0.144335	0.329118			0.189943	0.463169
YNR006W,655.22,VPS27	YNR006W,655.22,VPS27	1	0.474515	0.162264	0.396351	0.107514	0.122653	0.300319	0.001153	0.015234	0.150509	0.442621
YGL101W,557.10,YGL101W	YGL101W,557.10,YGL101W	1	0.449324	0.186107	0.355547	0.170774	0.16547	0.372068	0.030914	0.162177	0.150759	0.424536
YMR221C,651.7,YMR221C	YMR221C,651.7,YMR221C	1	0.382772	0.46423	0.293454	0.156494	0.065494	0.087389	0.114744	0.117673	0.090195	0.246616
YDR058C,660.32,TGL2	YDR058C,660.32,TGL2	1	0.480078	0.598081	0.373165	0.166132	0.189648	0.089198	0.111259	-0.005713	0.132526	0.277228
YBL009W,650.15,ALK2	YBL009W,650.15,ALK2	1	0.471021	0.56172	0.393872	0.132136	0.080096	0.117155	0.11876	-0.002062	0.159179	0.356657
YDL167C,592.5,NRP1	YDL167C,592.5,NRP1	1	0.503187	0.595744	0.44781	0.070345	0.194207	0.242355	0.151364	0.109758	0.197503
YHR065C,572.6,RRP3	YHR065C,572.6,RRP3	1	0.466185	0.547286	0.449811	0.085229	0.237666	0.165086	0.111821	0.081925	0.1603	0.244175
YIL019W,598.22,FAF1	YIL019W,598.22,FAF1	1	0.381074	0.625955	0.507113	0.192112	0.244017	0.217263	0.283085	-0.049423	0.17686	0.484003
YDR120C,445.3,TRM1	YDR120C,445.3,TRM1	1	0.501732	0.661501	0.512495	0.026332	0.238172	0.163048	0.248899	-0.102241	0.164541	0.531722
YML108W,543.6,YML108W	YML108W,543.6,YML108W	1	0.519201	0.607243	0.492696	0.080409	0.209722	0.093138	0.249494	-0.115926	0.210415	0.47769
YHR069C,572.2,RRP4	YHR069C,572.2,RRP4	1	0.358554	0.591236	0.45727	-0.030518	0.207914	0.225373		-0.039422	0.185997	0.430894
YNL214W,667.66,PEX17	YNL214W,667.66,PEX17	1	0.462765		0.486032	-0.009665	0.126964	0.262852			0.275486	0.470611
YGL180W,674.25,ATG1	YGL180W,674.25,ATG1	1	0.490711	0.456349	0.517388	0.166359	0.025167	0.369381	0.112181	0.183113	0.068423	0.491961
YJR032W,500.4,CPR7	YJR032W,500.4,CPR7	1	0.346183	0.299111	0.374375	-0.010733	0.112596	0.225928		0.1524	0.08551	0.501959
YDR425W,656.18,SNX41	YDR425W,656.18,SNX41	1	0.500844	0.59679	0.505568	-0.071935	0.007274	0.261561		0.241321	0.08657	0.57644
YJL057C,563.19,IKS1	YJL057C,563.19,IKS1	1	0.467791	0.572725	0.40955	0.013297	0.111406	0.357955	0.048525	0.128949	0.115543	0.599345
YFL014W,634.35,HSP12	YFL014W,634.35,HSP12	1	0.458133	0.588983	0.379096		0.071994	0.317631	-0.004725	0.154313	0.163321	0.547117
YJR022W,646.48,LSM8	YJR022W,646.48,LSM8	1	0.264451	0.410944	0.27186	0.023652	0.117875	0.319002	-0.068822	0.18431	0.077129	0.419284
YFR007W,634.15,YFR007W	YFR007W,634.15,YFR007W	1	0.492622	0.52909	0.380072	0.100582	0.240916	0.215426		0.221569	0.005997	0.393366
YOR275C,635.55,RIM20	YOR275C,635.55,RIM20	1	0.495647	0.508011	0.50049	-0.029523	0.232522	0.256356	0.004659	0.139274	0.070589	0.402719
YOL048C,449.3,YOL048C	YOL048C,449.3,YOL048C	1	0.50828	0.529739	0.469214	0.20118	0.1963	0.349538	0.103577	0.150746	0.090974	0.533163
YBR108W,678.113,YBR108W	YBR108W,678.113,YBR108W	1	0.466956	0.570658	0.433823	0.232441	0.244084	0.362473	0.058492	0.043886	0.065418	0.482874
YOL082W,541.3,ATG19	YOL082W,541.3,ATG19	1	0.525102	0.45415	0.43848	0.130891	0.195001	0.294241	-0.023949	0.077208	0.051495	0.530366
YCL031C,675.11,RRP7	YCL031C,675.11,RRP7	1	0.505126	0.511165	0.272648	0.103736	0.213757	0.304289	0.06017	0.057195	-0.056412	0.446346
YLR186W,504.10,EMG1	YLR186W,504.10,EMG1	1	0.24672	0.613539	0.414992	0.337199	0.246274	0.369195	0.154329	0.307994	0.096892	0.592684
YPR098C,636.33,YPR098C	YPR098C,636.33,YPR098C	1	0.131969	0.564167	0.329291	0.299402	0.138426	0.113393	-0.016256	0.136106	0.050261	0.60144
YPL096C-A,632.37,	YPL096C-A,632.37,	1	0.4275
YLR287C,639.45,YLR287C	YLR287C,639.45,YLR287C	1	0.04301	0.582194	0.339708	0.277265	0.215377	0.247975	0.067387	0.133023	0.1586	0.566887
YMR169C,483.7,ALD3	YMR169C,483.7,ALD3	1	0.104141	0.500133	0.455074	0.261578	0.226149	0.281941	-0.00678	0.127922	0.125482	0.588379
YBR024W,532.2,SCO2	YBR024W,532.2,SCO2	1	0.108292	0.54231	0.463523	0.330001	0.180895	0.313834	-0.025489	0.19168	0.066926	0.59403
YBR069C,678.155,TAT1	YBR069C,678.155,TAT1	1	0.171182	0.451808	0.464322	0.13517	0.263942	0.252889	0.06027	0.076101	0.099921	0.466966
YKL129C,559.6,MYO3	YKL129C,559.6,MYO3	1	0.209552	0.48774	0.510595	0.182151	0.237859	0.300679	0.055741	0.176825	0.098274	0.517256
YDL201W,618.27,TRM8	YDL201W,618.27,TRM8	1	0.181075	0.545659	0.472219	0.186094	0.260525	0.220162	0.150335	0.111872	0.169694	0.618568
YDR087C,660.62,RRP1	YDR087C,660.62,RRP1	1	0.099771	0.633965	0.502571	0.233633	0.26495	0.302319	0.206475	0.19214	0.121094	0.614208
YNL002C,655.15,RLP7	YNL002C,655.15,RLP7	1	0.190536	0.629486	0.478372	0.31924	0.24454	0.309036	0.242713	0.033051	0.016596	0.599562
YER127W,677.35,LCP5	YER127W,677.35,LCP5	1	0.268076	0.541573	0.444899	0.256552	0.199151	0.308619	0.171831	0.024677	0.036281	0.598992
YNL313C,641.20,YNL313C	YNL313C,641.20,YNL313C	1	0.163425	0.573227	0.530788	0.318604	0.191789	0.236516	0.151516	0.109982	0.020514	0.639997
YBR067C,678.157,TIP1	YBR067C,678.157,TIP1	1	0.324585	0.450906	0.44708	0.333554	0.227685	0.129185	-0.070482	0.096985	-0.014381	0.51268
YER062C,677.100,HOR2	YER062C,677.100,HOR2	1	0.33434	0.476083	0.482673	0.279331	0.201657	0.291157	-0.02314	0.166402	0.017895	0.392115
YFL044C,629.8,OTU1	YFL044C,629.8,OTU1	1	0.388875	0.483293	0.49962	0.321441	0.205529	0.334966	0.014701	0.132481	0.024369	0.446912
YNL227C,667.78,JJJ1	YNL227C,667.78,JJJ1	1	0.252629		0.351416	0.262791	0.187663					0.353101
YML070W,643.32,DAK1	YML070W,643.32,DAK1	1	0.314471	0.48435	0.452973	0.358702	0.260839	0.303212	-0.011806	0.137774	-0.008532	0.499691
YKL065C,652.50,YET1	YKL065C,652.50,YET1	1	0.374353	0.579739	0.492328	0.334031	0.174311	0.208914	-0.004797	0.273447	0.051103	0.613465
YPR119W,636.13,CLB2	YPR119W,636.13,CLB2	1	0.462835	0.587092	0.501261	0.350843	0.121726	0.294158	-0.004756	0.291558	-0.03438	0.603938
YAL028W,669.37,FRT2	YAL028W,669.37,FRT2	1	0.258592	0.59504	0.420597	0.313356	0.203453	0.351281	0.033031	0.087496	0.042867	0.418851
YHL022C,508.6,SPO11	YHL022C,508.6,SPO11	1	0.285804		0.515134		0.238793	0.32258		0.05091	0.061102	0.48699
YMR251W-A,671.54,HOR7	YMR251W-A,671.54,HOR7	1	0.129437	0.574178	0.389543	0.316458	0.154476	0.261603	0.007677			0.329375
YBR286W,622.11,APE3	YBR286W,622.11,APE3	1	0.224721	0.559642	0.334029	0.276962	0.250199	0.182132	-0.095158	0.070983	0.019233	0.421531
YCR069W,666.33,CPR4	YCR069W,666.33,CPR4	1	0.174566	0.561271	0.464768	0.278101	0.260681	0.259641	0.086979	-0.083891	-0.050599	0.451009
YMR197C,651.31,VTI1	YMR197C,651.31,VTI1	1	0.473672	0.438682	0.327087	0.213376	0.114359	0.146395	-0.005968	0.156801	-0.009345	0.471768
YOL141W,659.15,PPM2	YOL141W,659.15,PPM2	1	0.480764		0.382111	0.26359	0.142308	0.110057			-0.063195
YGR194C,534.4,XKS1	YGR194C,534.4,XKS1	1	0.477133	0.644401	0.377463		0.18259	0.162918	-0.011315	0.235532	-0.010442	0.593079
YHR089C,570.8,GAR1	YHR089C,570.8,GAR1	1	0.476535	0.644567	0.354779	0.178512	0.178794	0.146175	0.138205	0.122979	0.029536	0.583185
YGR080W,642.12,TWF1	YGR080W,642.12,TWF1	1	0.445629	0.587078	0.223579	0.26129	0.166214	0.162324		0.13857	0.110212	0.45349
YKL208W,579.11,CBT1	YKL208W,579.11,CBT1	1	0.383641	0.484586	0.226124	0.178021	0.160574	0.076214	-0.008661	0.106619	0.08182	0.487859
YDR169C,522.5,STB3	YDR169C,522.5,STB3	1	0.404247	0.527239	0.471553	0.257996	0.259477	0.05089	-0.042682	0.100912	0.031768
YKL029C,652.18,MAE1	YKL029C,652.18,MAE1	1	0.506455	0.639285	0.469316	0.358253	0.219355	0.065869	-0.098374	0.218005	0.107023	0.415048
YDR255C,630.41,RMD5	YDR255C,630.41,RMD5	1	0.434737	0.610993	0.505334	0.242847	0.179162	0.026972	0.045264	0.212174	-0.027712
YLL049W,601.13,LDB18	YLL049W,601.13,LDB18	1	0.3506	0.291322	0.375438	0.168437	0.06599	0.03993	-0.043754	0.119588	0.104314	0.42446
YOR340C,673.55,RPA43	YOR340C,673.55,RPA43	1	0.385445	0.45322	0.478857	0.299328	0.249115	0.037316	0.162809	0.33529	0.08375	0.629152
YFR008W,634.14,FAR7	YFR008W,634.14,FAR7	1	0.456397	0.32462	0.43474	0.234949	0.242536	-0.008987	0.044895	0.220959	0.036545	0.550843
YLR017W,437.2,MEU1	YLR017W,437.2,MEU1	1	0.476567	0.470549	0.513039	0.23585	0.248854	-0.043015	0.104545	0.181858	0.049996	0.641795
YKL193C,663.6,SDS22	YKL193C,663.6,SDS22	1	0.379295	0.530586	0.493135	0.34078	0.198108	-0.023258	-0.025514	0.237807	0.164329	0.628429
YDR332W,509.8,YDR332W	YDR332W,509.8,YDR332W	1	0.288451	0.388726	0.378498	0.316776	0.078452	-0.004611	0.091419	0.175377	0.050551	0.508833
YGR187C,534.10,HGH1	YGR187C,534.10,HGH1	1	0.447224	0.457107	0.480788	0.353771	0.22212	-0.035892	0.217002	0.003507	0.079881	0.616831
YKL191W,663.8,DPH2	YKL191W,663.8,DPH2	1	0.480055	0.410632	0.499347	0.348575	0.24244	-0.003864			0.011633	0.597828
YLR397C,662.19,AFG2	YLR397C,662.19,AFG2	1	0.468391	0.463283	0.497024	0.369866	0.131486	-0.013934	0.124678	0.106448	0.117171	0.52464
YLL039C,605.8,UBI4	YLL039C,605.8,UBI4	1	0.504677	0.43948	0.469204	0.344247	0.188139	0.107653	0.12394	-0.048524	0.089216	0.586748
YGL257C,619.19,MNT2	YGL257C,619.19,MNT2	1	0.526136	0.435877	0.428341	0.357136	0.223342	0.056069	0.085232	-0.009247	0.093303	0.50987
YBL064C,616.17,PRX1	YBL064C,616.17,PRX1	1	0.509776	0.504813	0.423639	0.364763	0.155431	0.05162	0.122054	-0.046793	0.185333	0.621988
YBL076C,616.27,ILS1	YBL076C,616.27,ILS1	1	0.462948	0.410901	0.424657	0.354926	0.130873	-0.050776	0.098955	-0.120004	0.14212	0.521783
YBL024W,650.29,NCL1	YBL024W,650.29,NCL1	1	0.449017	0.538679	0.484638	0.36174	0.22823	0.056693	0.211713	0.12061	-0.054817	0.600533
YBR187W,678.39,GDT1	YBR187W,678.39,GDT1	1	0.473095	0.562214	0.520783	0.373684	0.207141	0.102202	0.192743	0.099736	0.008142	0.62563
[truncated: 2,727 more rows]
